# Supplementary material for: Interpretation of biological experiments changes with evolution of the Gene Ontology and its annotations
Source: Sci Rep. 2018 Mar 23;8:5115. doi: 10.1038/s41598-018-23395-2 (PMC5865181; doi:10.1038/s41598-018-23395-2)
Supplement: Supplementary file 2 — Supplementary Dataset 1 [file 41598_2018_23395_MOESM2_ESM.xlsx]

## Sheet: 1_Genesets
Supplementary data 1: Significantly differentially expressed transcript IDs (gene signatures) derived from Multi-Cohort analysis of diseases at FDR 0.01
Influenza transcripts		lung cancer transcripts		pancreatic cancer transcripts
AAED1		A2M-AS1		A1BG-AS1
AATF		A4GALT		A1CF
ABTB2		AACS		A4GALT
ACACB		AARSD1		AAAS
ACD		ABCB11		ABAT
ACO1		ABCC5		ABCB9
ACOT4		ABCF1		ABCC1
ACOT9		ABCG1		ABCC5
ACP2		ABHD13		ABCC6
ACTN2		ABHD16B		ABCD1
ACTR2		ABHD5		ABCG1
ADAM21		ABLIM3		ABCG4
ADAMTS17		ACAA1		ABHD1
ADAR		ACAP1		ABHD2
ADC		ACAP3		ABHD3
ADCK3		ACMSD		ABI1
ADCY9		ACO1		ABLIM1
ADD1		ACOT6		ABP1
ADPRHL2		ACOT7		ABTB1
AFF4		ACP5		ACADL
AGAP7		ACPP		ACADSB
AGRN		ACRBP		ACAN
AHNAK		ACRV1		ACAP1
AIM2		ACSL1		ACAP2
AK4		ACSL6		ACBD4
AKT1S1		ACTBP9		ACCN4
ALCAM		ACTR3BP2		ACER1
ALDOC		ACTRT2		ACOT2
AMBRA1		ACVR2B-AS1		ACOT4
AMHR2		ADAM1A		ACOT9
ANKDD1A		ADAM22		ACP6
ANKFY1		ADAM33		ACR
ANKRD50		ADAM5		ACRBP
ANKRD6		ADAM7		ACSL5
ANKUB1		ADAMTS1		ACSM3
ANXA2P2		ADAMTS10		ACTB
AP1M1		ADAMTS14		ACTN4
AP2A1		ADAMTS16		ACTR2
APCDD1		ADAMTS18		ACTR3
APOBEC3G		ADAMTSL1		ACVR1B
APOL1		ADAMTSL3		ACYP1
APOL2		ADCY1		ADAM10
APOL3		ADD3		ADAM17
APOL6		ADH5		ADAM28
AQP2		ADIRF		ADAM8
ARFGAP2		ADM2		ADAM9
ARG2		ADORA2B		ADAMTS10
ARHGEF12		ADPRHL1		ADAMTS17
ARL5B		ADRB2		ADAMTS6
ARSB		AFAP1L1		ADAMTS7
ASH2L		AFG3L1P		ADAMTSL1
ASMT		AFMID		ADARB2
ASMTL		AFP		ADCY1
ASPHD1		AGAP11		ADCY9
ATF3		AGAP5		ADCYAP1R1
ATP2B2		AGBL1		ADD2
ATP6V1G3		AGFG1		ADH1A
ATXN1		AGMAT		ADIG
AXL		AGO2		ADM2
AZI2		AGO3		ADORA2B
BACH1		AGPAT6		ADPRH
BAGE3		AGRP		ADRA1D
BAIAP2-AS1		AGTPBP1		ADRB3
BAMBI		AHCYL2		ADRBK1
BANP		AHI1		ADSS
BATF2		AHNAK2		AFAP1
BCL2L11		AHR		AFAP1-AS1
BCL2L13		AK3P1		AGAP11
BDP1		AK4		AGFG1
BLVRA		AK5		AGL
BMPR2		AKAP2		AGPAT5
BMS1P5		AKR7A3		AGPS
BRAT1		ALCAM		AGR2
BRD2		ALDH3A2		AGXT
BST2		ALDOAP2		AGXT2
BTBD7		ALG12		AHCTF1
BUB1		ALOX15B		AHNAK2
BUD31		ALPK3		AHSA1
C10orf10		ALS2CL		AIFM2
C10orf55		AMER2		AIMP2
C12orf10		AMIGO1		AIPL1
C12orf54		AMIGO3		AIRE
C15orf48		AMN		AJAP1
C16orf47		AMZ2		AK2
C16orf87		ANAPC11		AK4
C17orf58		ANAPC1P1		AKAP3
C18orf25		ANAPC4		AKAP4
C18orf8		ANGPT2		AKAP7
C19orf54		ANKHD1-EIF4EBP3		AKNAD1
C19orf66		ANKRD10		AKR1D1
C1GALT1		ANKRD12		AKR1E2
C1orf131		ANKRD13A		ALAD
C1orf192		ANKRD13B		ALAS1
C1orf52		ANKRD13D		ALB
C1orf68		ANKRD19		ALDH1L2
C1QA		ANKRD20A11P		ALDH3A2
C1QB		ANKRD20A4		ALDH6A1
C2		ANKRD30BL		ALDOA
C22orf28		ANKRD32		ALG9
C2orf47		ANKRD34A		ALKBH3
C2orf68		ANKRD39		ALKBH8
C3orf14		ANKRD42		ALPI
C4A		ANKRD5		ALS2
C4BPB		ANKRD50		AMAC1
C4orf33		ANKRD53		AMBN
C5orf20		ANKRD54		AMBP
C6orf62		ANKS6		AMD1
C9orf91		ANLN		AMELY
CA7		ANO1		AMHR2
CAB39		ANO10		AMIGO1
CACNA1A		ANXA2		AMMECR1
CACNA2D3		ANXA2P1		AMN
CADM2		ANXA2P2		AMOTL1
CALR		ANXA2P3		AMPD2
CAMK1G		ANXA3		AMY1A
CAMK2A		ANXA4		AMY1C
CAMK2B		ANXA8		AMZ1
CAMKV		AOC4		ANAPC1
CAPN2		AOX1		ANAPC16
CARD16		AP4E1		ANAPC4
CARD17		APC		ANAPC7
CASP1		APCDD1		ANGEL1
CASP10		APCDD1L		ANGEL2
CASP7		APOA1BP		ANGPTL1
CAT		APOA5		ANKLE2
CBX7		APOD		ANKRD10
CCL18		APOL1		ANKRD11
CCL2		AQP3		ANKRD13B
CCL25		AQP8		ANKRD2
CCL3L3		AREG		ANKRD22
CCL8		AREGB		ANKRD27
CCNG2		ARF1P1		ANKRD29
CCNK		ARFIP1		ANKRD30B
CCR10		ARHGAP25		ANKRD30BP2
CCS		ARHGAP42		ANKRD36BP1
CD244		ARHGAP5		ANKRD39
CD2AP		ARHGDIB		ANKRD53
CD302		ARHGEF10		ANKRD7
CD38		ARHGEF15		ANLN
CD80		ARHGEF18		ANO1
CDC25A		ARHGEF26		ANO5
CDCA5		ARHGEF3		ANP32E
CDH20		ARHGEF7		ANPEP
CDK12		ARID1B		ANTXR2
CDK17		ARL6IP1P1		ANXA1
CDK18		ARL6IP5		ANXA10
CDK19		ARMC12		ANXA11
CDKN1A		ARMCX6		ANXA2
CDT1		ARPP19		ANXA2P1
CEACAM1		ARPP21		ANXA2P2
CELA2A		ARRDC4		ANXA2P3
CENPN		ARTN		ANXA9
CERK		ASAH1		AOX1
CFB		ASAH2B		AP1S3
CHAF1A		ASAP1-IT1		AP2M1
CHD1		ASB14		APBB1
CHEK1		ASB2		APC2
CHMP3		ASB5		APLN
CHMP5		ASCL1		APLP2
CHRD		ASF1B		APOC1
CHRNA5		ASIC3		APOC2
CHST8		ASIC4		APOC4
CINP		ASL		APOL1
CKAP2L		ASMTL		APTX
CLC		ASMTL-AS1		AQP1
CLCC1		ASPM		AQP12A
CLEC10A		ASTN2		AQP4
CLEC1B		ASXL3		AQP5
CLTC		ATAD2		AQP8
CMKLR1		ATAD3A		ARAF
CMPK2		ATF5		AREG
CMTM2		ATF7		AREGB
CNDP2		ATG14		ARHGAP12
CNOT6		ATG4D		ARHGAP33
CNP		ATG9A		ARHGEF15
CNST		ATL2		ARHGEF9
CNTN2		ATM		ARL4A
COA6		ATOH8		ARL4C
COL8A2		ATP13A4		ARL6
COQ4		ATP13A5		ARL6IP1
CORO2A		ATP2B3		ARL6IP5
COX15		ATP5A1		ARL6IP6
CPSF2		ATP6V0A4		ARMC10
CRHR2		ATP6V0D1		ARMC5
CRIP2		ATP6V0E1		ARMC8
CRTAP		ATP6V0E2		ARMCX3
CRYBB3		ATP6V1B2		ARNTL2
CS		ATP6V1C2		ARPC1B
CSRNP1		ATP6V1E2		ARPC2
CST5		ATP8B5P		ARPC3
CT47A1		ATXN2L		ARPC5
CTR9		ATXN7L2		ARPC5L
CTRL		AURKAIP1		ARRDC2
CTSL1		AVPR1B		ARSE
CUL1		AXL		ARSK
CXCL10		AZGP1P1		ART3
CXorf36		AZI2		ARTN
CXorf65		B2M		ASB2
CYB561A3		B3GNT6		ASB3
CYCSP55		B9D1		ASCC3
CYFIP2		BACE1-AS		ASPDH
CYP1A2		BAHD1		ASPH
CYP27A1		BANF1		ASPM
CYP2J2		BARD1		ASXL2
CYP7B1		BARHL1		ATAD1
CYSLTR1		BARX1		ATAD2
DCAF12		BAT2D1		ATCAY
DCUN1D5		BAZ1B		ATG2B
DDA1		BBS10		ATIC
DDIT3		BCAN		ATL2
DDN		BCAP29		ATL3
DDX58		BCL2		ATN1
DDX60		BCL9L		ATP13A3
DECR1		BCR		ATP1A4
DEF8		BCRP3		ATP1B2
DEFA1		BDH2		ATP1B3
DEFA3		BEAN		ATP2A3
DEFB1		BEND3		ATP2B2
DENND4B		BEND4		ATP2C1
DEPDC1B		BHLHE23		ATP4B
DESI1		BHLHE40		ATP5E
DGCR14		BIRC5		ATP5J2
DHPS		BLM		ATP5S
DHX58		BLVRB		ATP6
DISC1		BMF		ATP6V0E1
DLL3		BMP2		ATP6V1B1
DNAAF1		BMP3		ATP6V1C1
DNAH17		BMP8A		ATP6V1E1
DNAJA1		BMPR1A		ATP6V1G3
DNAL4		BMPR2		ATP6V1H
DNLZ		BMS1P5		ATP8A2
DOT1L		BNIP2		ATPAF1
DPEP2		BNIP3L		ATR
DPY19L2P3		BOLA2		ATXN3
DRAP1		BRAF		ATXN7
DSCR8		BRD4		AURKA
DTL		BRE		AVPR1A
DUS2L		BRI3BP		AVPR1B
DUSP22		BRIP1		AZGP1
DUSP5		BRMS1		B2M
DUX5		BRMS1L		B3GALT1
DYM		BROX		B3GNT5
DYNC1LI1		BTBD7		B4GALNT2
DYNLT1		BTD		BACE1
E2F1		BTF3L2		BAG3
EEF1G		BTF3L4		BAG6
EEF2		BTG1		BAGE
EFCAB2		BTN1A1		BAI1
EGLN2		BTN3A2		BAI2
EGR2		BTN3A3		BAIAP2L1
EGR3		BUB1B		BANF2
EHD4		BZW1		BARD1
EIF2AK2		C10orf118		BARX1
EIF3D		C10orf125		BATF
EIF3K		C10orf25		BAZ1A
EIF3L		C10orf32		BBC3
EIF3LP3		C10orf46		BBIP1
EIF4B		C10orf57		BCAM
EIF4EBP2		C10orf76		BCAR3
ELF1		C10orf85		BCAT1
ELK4		C10orf99		BCAT2
ELL2		C11orf16		BCL10
ELOF1		C11orf17		BCL2
ELOVL3		C11orf24		BCL7A
EME1		C11orf31		BCL9L
EMP1		C11orf41		BCRP2
EMR3		C11orf84		BCRP7
EMR4P		C11orf88		BDP1
ENPP2		C11orf92		BEAN1
EPB41L3		C12orf28		BEST3
EPGN		C12orf32		BEX1
EPHB2		C12orf34		BEX2
EPS8L1		C12orf5		BEX5
EPSTI1		C12orf68		BHLHE40
EPT1		C12orf69		BHMT
EPX		C12orf77		BICD1
ESR2		C13orf30		BID
ESYT1		C13orf31		BIN3
ETNK1		C13orf36		BIRC3
ETV7		C14orf101		BIRC5
EVI2A		C14orf126		BLZF1
EXO1		C14orf129		BMI1
EXOC3		C14orf139		BMS1
EXOSC9		C14orf153		BNIP3
F8A1		C14orf159		BOLA2
FABP5		C14orf167		BRIX1
FADS3		C14orf82		BRPF3
FAM101B		C15orf17		BRSK2
FAM122A		C15orf23		BTAF1
FAM129B		C15orf26		BTBD1
FAM13A		C15orf37		BTD
FAM153C		C15orf38		BTF3P11
FAM168B		C15orf40		BTG2
FAM172A		C15orf41		BTN2A1
FAM210B		C15orf57		BTN3A2
FAM50A		C15orf63		BUB3
FAM72D		C16orf13		BUD13
FAM83D		C16orf48		BZRAP1
FAM8A1		C16orf74		BZW1
FANCL		C16orf75		C10orf140
FAS		C16orf86		C10orf67
FBF1		C16orf89		C10orf90
FBXO6		C17orf101		C11orf17
FBXW11		C17orf106		C11orf24
FBXW4P1		C17orf108		C11orf36
FCER1A		C17orf37		C11orf48
FCGR1A		C17orf50		C11orf66
FCHO1		C17orf55		C11orf70
FCN2		C17orf56		C11orf74
FCRL1		C17orf57		C12orf11
FDXACB1		C17orf61		C12orf35
FGF3		C17orf63		C12orf39
FHL2		C17orf65		C12orf4
FKBP14		C17orf69		C12orf40
FLJ27255		C17orf72		C12orf47
FOPNL		C17orf89		C12orf48
FRA10AC1		C18orf18		C12orf5
FRMD3		C18orf19		C12orf54
FRMD4A		C18orf2		C13orf31
FTSJD2		C18orf21		C13orf34
GADD45B		C18orf34		C14orf105
GAL3ST2		C18orf45		C14orf119
GALM		C18orf50		C14orf129
GART		C18orf55		C14orf149
GAST		C19orf12		C14orf156
GATSL3		C19orf36		C14orf166B
GBE1		C19orf42		C14orf178
GBP1		C19orf43		C14orf23
GBP1P1		C19orf44		C14orf70
GBP3		C19orf47		C14orf82
GBP4		C19orf55		C15orf23
GBP6		C19orf56		C15orf29
GC		C19orf69		C15orf34
GCH1		C19orf76		C15orf48
GDAP1		C19orf81		C15orf56
GDNF		C1orf104		C15orf59
GDPD1		C1orf109		C16orf5
GJA4		C1orf113		C16orf71
GJC3		C1orf116		C16orf75
GLP1R		C1orf124		C16orf78
GLTSCR2		C1orf131		C16orf91
GLYCAM1		C1orf162		C17orf28
GNAO1		C1orf191		C17orf39
GPAA1		C1orf226		C17orf42
GPATCH2L		C1orf228		C17orf52
GPD2		C1orf31		C17orf53
GPR119		C1orf43		C17orf59
GPR124		C1orf50		C17orf62
GPR180		C1orf52		C17orf63
GPR32		C1orf64		C17orf69
GPR34		C1orf74		C17orf74
GPR89A		C1orf88		C18orf12
GPRC5D		C1orf9		C19orf26
GPRIN3		C1orf96		C19orf33
GRAMD1B		C1orf97		C19orf40
GRAMD1C		C1QBP		C19orf47
GRIN3A		C1QTNF5		C19orf63
GSDMA		C20orf103		C19orf68
GSTO2		C20orf108		C1GALT1
GSX1		C20orf173		C1orf124
GSX2		C20orf187		C1orf131
GTF3C6		C20orf191		C1orf158
GTPBP1		C20orf202		C1orf167
GUCD1		C20orf24		C1orf170
GUCY1B3		C20orf46		C1orf174
GUSBP11		C20orf54		C1orf183
GYPA		C20orf7		C1orf200
GYPE		C20orf72		C1orf211
H1F0		C20orf94		C1orf216
HADHA		C21orf2		C1orf223
HARBI1		C21orf34		C1orf31
HAS3		C21orf63		C1orf65
HCG11		C21orf81		C1orf85
HDGFRP2		C22orf13		C1orf93
HEG1		C22orf41		C1QTNF3
HELZ2		C2orf15		C20orf103
HEPH		C2orf18		C20orf11
HERC5		C2orf29		C20orf141
HERC6		C2orf60		C20orf165
HES4		C2orf64		C20orf20
HESX1		C2orf7		C20orf200
HHIPL2		C2orf74		C20orf203
HIST1H1C		C2orf77		C20orf24
HIST1H2AC		C2orf79		C20orf3
HIST1H2AE		C3		C20orf7
HIST1H2AG		C3orf15		C21orf105
HIST1H2AH		C3orf17		C21orf125
HIST1H2AI		C3orf21		C21orf49
HIST1H2AM		C3orf52		C21orf74
HIST1H2BC		C3orf57		C21orf90
HIST1H2BD		C3orf63		C22orf24
HIST1H2BE		C3orf70		C22orf26
HIST1H2BF		C3orf80		C22orf27
HIST1H2BG		C4orf18		C22orf32
HIST1H2BH		C4orf26		C22orf36
HIST1H2BK		C4orf38		C2CD3
HIST1H2BN		C4orf42		C2CD4B
HIST1H3C		C4orf48		C2orf16
HIST1H3D		C4orf52		C2orf19
HIST1H3F		C4orf7		C2orf27A
HIST1H3G		C5orf33		C2orf46
HIST1H3H		C5orf34		C2orf47
HIST1H4E		C5orf41		C2orf49
HIST1H4H		C5orf43		C2orf52
HIST1H4K		C5orf48		C2orf72
HIST1H4L		C5orf51		C3orf1
HIST2H2AA3		C5orf53		C3orf15
HIST2H2AA4		C5orf63		C3orf16
HIST2H2AC		C6orf115		C3orf18
HIST2H2BE		C6orf129		C3orf24
HIST2H4A		C6orf134		C3orf33
HIST2H4B		C6orf136		C3orf38
HLA-DRB5		C6orf141		C3orf47
HMHA1		C6orf164		C3orf54
HNRNPA1L2		C6orf204		C3orf65
HOXB5		C6orf223		C4orf39
HRH3		C6orf54		C4orf43
HS3ST5		C6orf58		C4orf47
HSD17B4		C6orf62		C5
HSH2D		C6orf94		C5orf15
HSPA1L		C7orf11		C5orf24
HSPBAP1		C7orf28A		C5orf27
HTT		C7orf28B		C5orf28
HVCN1		C7orf29		C5orf34
ICAM3		C7orf30		C5orf54
IDH2		C7orf44		C5orf58
IER2		C7orf47		C6
IFI16		C7orf49		C6orf103
IFI27		C7orf54		C6orf115
IFI27L1		C7orf57		C6orf146
IFI35		C7orf61		C6orf170
IFI44		C7orf70		C6orf211
IFI44L		C8orf46		C6orf25
IFI6		C8orf47		C6orf54
IFIH1		C8orf51		C6orf81
IFIT1		C8orf56		C7orf25
IFIT2		C8orf59		C7orf28B
IFIT3		C8orf73		C7orf36
IFIT5		C9orf103		C7orf42
IFITM1		C9orf117		C7orf43
IFITM3		C9orf119		C7orf47
IFT20		C9orf140		C7orf51
IGBP1P1		C9orf21		C7orf52
IGF2BP3		C9orf5		C7orf59
IGHM		C9orf64		C7orf68
IGK		C9orf80		C8orf12
IGKV1OR2-118		C9orf85		C8orf42
IKBIP		CA2		C8orf46
IL15		CABLES1		C8orf49
IL15RA		CACNA1E		C8orf59
IL16		CACNA1G		C8orf73
IL22RA2		CACNB4		C8orf76
IL31		CACNG6		C8orf85
IL6ST		CACNG7		C9orf107
ILDR1		CADM2		C9orf130
INSL5		CALD1		C9orf131
IRAK2		CAMK2B		C9orf40
IRF7		CAMK4		C9orf66
IRF9		CAMKK1		C9orf69
ISG15		CAMKMT		C9orf70
ISG20		CAP1		C9orf79
ITPKB		CAPN13		C9orf9
IVL		CAPN3		CA12
JUP		CARD10		CA4
KALRN		CARD14		CA5B
KANSL3		CASC5		CA7
KAT8		CASP14		CABLES1
KATNBL1		CASP2		CABP1
KCNE1		CASP6		CABP2
KCNH7		CASP7		CABP5
KCNJ4		CBLN3		CACHD1
KCNK18		CBLN4		CACNA1I
KCTD14		CBWD2		CACNA1S
KDELC2		CBWD5		CACNB3
KDM5D		CBX2		CACNG5
KDM6A		CBY1		CACYBP
KIAA0226		CC2D2A		CADM2
KIAA0368		CCBE1		CADM3
KIAA1324		CCDC11		CADM4
KIAA1467		CCDC116		CALML3
KIAA1644		CCDC126		CAMK2B
KIAA1958		CCDC136		CAMK2N1
KIF14		CCDC14		CAND1
KIF23		CCDC15		CANT1
KIF2C		CCDC155		CAP1
KIT		CCDC157		CAPG
KLF17		CCDC174		CAPRIN2
KLF4		CCDC177		CAPZA2
KLF6		CCDC24		CARD14
KLHL15		CCDC34		CARD16
KPRP		CCDC48		CARTPT
KRTAP10-2		CCDC55		CASP8
KY		CCDC56		CASR
L1TD1		CCDC64B		CAST
L3HYPDH		CCDC65		CBARA1
LAMP3		CCDC77		CBFA2T3
LANCL3		CCDC85B		CBFB
LAP3		CCDC87		CBL
LDHA		CCDC97		CBLB
LDLR		CCL17		CBS
LDOC1		CCL26		CBX3
LFNG		CCNA2		CBY3
LGALS3BP		CCNB2		CCAR1
LGALS9		CCND1		CCBP2
LHFPL2		CCND3		CCDC108
LIMS3		CCNE2		CCDC109A
LIN28B		CCNI		CCDC109B
LINC00152		CCNJ		CCDC11
LINC00205		CCNL2		CCDC110
LINC00323		CCPG1		CCDC112
LINC00467		CCR10		CCDC115
LMAN1L		CCR8		CCDC116
LMBRD1		CCSER1		CCDC12
LMTK2		CCSER2		CCDC13
LOC100132093		CCT5		CCDC137
LOC100133130		CCT6P1		CCDC141
LOC100133862		CD19		CCDC163P
LOC100506075		CD1C		CCDC24
LOC100506165		CD207		CCDC27
LOC151171		CD24		CCDC28B
LOC153684		CD300LF		CCDC36
LOC157562		CD40		CCDC37
LOC283070		CD63		CCDC38
LOC283508		CD84		CCDC48
LOC285181		CD86		CCDC53
LOC440313		CDAN1		CCDC6
LOC644617		CDC20		CCDC60
LOC645468		CDC20B		CCDC62
LOC645937		CDC25C		CCDC63
LOC729810		CDC42EP2		CCDC67
LOC729978		CDC42EP3		CCDC69
LOC79015		CDC42EP5		CCDC71
LONRF3		CDC45		CCDC78
LRR1		CDC7		CCDC9
LRRC26		CDCA2		CCDC99
LRRC28		CDCA3		CCIN
LRRC32		CDCA5		CCKAR
LRRC37A		CDCA7		CCKBR
LRRC37A16P		CDCA8		CCL13
LRRC37B		CDCP1		CCL24
LRRC59		CDH13		CCL4L2
LTBP3		CDH2		CCNB1
LTV1		CDH22		CCNB2
LY6E		CDH23		CCNDBP1
LYRM1		CDH24		CCNG2
LYSMD2		CDK1		CCPG1
MAD2L1BP		CDK2AP2		CCRL2
MAF1		CDK5RAP3		CCRN4L
MAGEA11		CDKN1A		CCT5
MAGI1		CDKN2B		CCT8L2
MAPK1IP1L		CDKN2C		CD209
MARCKS		CDKN3		CD244
MASTL		CDON		CD300LG
MCCD1		CDRT15P2		CD40LG
MCM10		CDS1		CD55
MDK		CDSN		CD58
MDM2		CEACAM1		CD7
MECP2		CEACAM21		CD70
MEF2A		CECR2		CD79B
METTL1		CELA1		CD9
MIB2		CELF4		CD97
MICAL3		CELF5		CDAN1
MICALL1		CENPE		CDC123
MICB		CENPF		CDC23
MIER2		CENPI		CDC25B
MIR101-1		CENPJ		CDC26
MKNK2		CENPK		CDC27
MMGT1		CENPL		CDC42BPG
MND1		CENPO		CDC42EP4
MOV10		CENPV		CDC42EP5
MR1		CENPW		CDC42SE1
MRPL44		CEP110		CDC6
MRPS18A		CEP112		CDC73
MSL1		CEP128		CDCA5
MSR1		CEP152		CDCA7
MT1A		CEP170B		CDCA8
MT1F		CEP19		CDH11
MT1G		CEP250		CDH22
MT1H		CEP41		CDH23
MT1HL1		CEP57L1P1		CDH4
MT1IP		CEP70		CDK1
MT1X		CEP95		CDK12
MT2A		CERCAM		CDK2AP1
MTG1		CERKL		CDK6
MTHFD1L		CFH		CDK7
MTHFD2		CFHR1		CDKL2
MTM1		CGB		CDKN2C
MTMR8		CHCHD1		CDKN3
MUC1		CHIA		CDNF
MX1		CHIC2		CDRT15
MX2		CHML		CDX1
MYH2		CHMP5		CDYL
MYL12A		CHORDC1		CEACAM5
MYOF		CHPF2		CEACAM6
MYOZ2		CHRAC1		CEBPA
NAPA		CHST3		CECR6
NAPG		CHST5		CEL
NAT8B		CHST6		CELA2A
NBEAL1		CHTF18		CELA2B
NBN		CIB2		CELA3A
NCLN		CIB4		CELA3B
NCOA5		CIDEB		CELF3
NCOA7		CIDEC		CELP
NCRNA00185		CIRH1A		CELSR3
NDST2		CISD2		CENPE
NDUFA9		CISD3		CENPF
NDUFB1		CIT		CENPK
NECAP1		CKAP2L		CENPL
NEXN		CKAP4		CENPN
NFKBIB		CKAP5		CENPQ
NFKBIE		CLCA1		CENPW
NGF		CLCA4		CEP250
NME2P1		CLCC1		CEP290
NMI		CLDN10		CEP55
NOMO2		CLDN19		CEP70
NOMO3		CLDN22		CETN4P
NPPC		CLEC4D		CFC1B
NPY5R		CLEC5A		CFL1
NRIP3		CLIP1		CFLAR
NSL1		CLIP4		CFTR
NSMCE1		CLK4		CGB8
NT5C3A		CLN6		CHAC1
NUDT16L1		CLPTM1		CHAT
NUF2		CLTA		CHCHD1
OAF		CLUAP1		CHCHD2
OAS1		CLVS1		CHEK1
OAS2		CLYBL		CHGA
OAS3		CMSS1		CHM
OASL		CMTM1		CHMP1A
OIP5-AS1		CMTM6		CHMP4A
OLFML2B		CNN2		CHMP5
OLIG1		CNOT10		CHN2
OMP		CNOT11		CHRNA1
OR1A2		CNOT3		CHRNA2
OR1L6		CNPY1		CHRNA4
OR2C1		CNPY3		CHRNB3
OR2L3		CNTD2		CHRND
OR2W3		COA6		CHRNE
OR3A3		COBLL1		CHST9
OR4C15		COL21A1		CHURC1
OR52K2		COL24A1		CIAPIN1
OR5W2		COL25A1		CIB2
OR6C4		COL26A1		CIB3
OR7G2		COL3A1		CISD1
OR9I1		COL4A5		CISH
OTOF		COL6A5		CITED1
OVCH1		COMMD1		CITED4
OXA1L		COPG		CKAP5
P2RY4		COPG2		CKLF
P2RY6		COQ10B		CKS1B
PABPC1		COQ5		CKS2
PABPC3		CORO1B		CLCN1
PABPC4		COX2		CLCNKB
PAF1		COX6A1		CLDN18
PALLD		COX6A2		CLDN23
PANK2		COX6CP1		CLEC4GP1
PARP11		COX8C		CLECL1
PARP12		CPNE4		CLIC1
PARP14		CPQ		CLIC5
PARP3		CPSF2		CLK2
PARP9		CPSF3		CLPS
PATL1		CPSF3L		CLU
PBX3		CPT1B		CLUL1
PBXIP1		CPT1C		CMC1
PCBP2		CREB3L3		CMPK2
PCGF5		CREB3L4		CMTM6
PCOLCE		CREBL2		CMTM7
PCSK6		CREBZF		CNGA4
PCYOX1		CRELD1		CNIH4
PDCD1LG2		CRHR1-IT1		CNKSR2
PDGFA		CRIM1		CNNM4
PDIA2		CRIPT		CNOT10
PDPN		CRKRS		CNOT6
PECR		CRNN		CNOT8
PELO		CROCCP3		CNTD1
PEX11B		CRTAP		CNTN6
PFDN5		CRTC2		COBLL1
PGAP1		CRY1		COCH
PHACTR2		CRYBA1		COG2
PHF11		CRYL1		COG4
PHLDA2		CSDA		COL11A1
PHOSPHO1		CSDE1		COL17A1
PI4K2B		CSF2RA		COL25A1
PI4KAP2		CSF3		COL4A3BP
PID1		CSGLCA-T		COL6A5
PIM3		CSHL1		COLQ
PKNOX2		CSN1S1		COMMD4
PLA2G2A		CSNK1D		COMMD5
PLAC4		CSPG4		COQ10A
PLAC8		CSRNP3		COQ10B
PLAGL2		CSRP2BP		CORO1B
PLSCR1		CST6		COX1
PMAIP1		CSTF2		COX15
PML		CT60		COX4NB
PNKD		CTBP1-AS1		COX8A
PNPLA7		CTBP2		CPA2
POF1B		CTDSP1		CPA4
POMP		CTDSPL2		CPA5
POU4F3		CTGF		CPLX2
PPIAL4A		CTHRC1		CPLX3
PPIL1		CTIF		CPO
PPM1F		CTNNA1		CPOX
PPM1K		CTNNAL1		CPS1-IT1
PPP1CA		CTPS1		CPSF2
PPP1R2P9		CTSG		CPSF3
PPP2R2A		CTSH		CRABP2
PPP3CA		CTSL1P8		CRAT
PQLC2		CUX2		CREB1
PRAMEF12		CWC15		CREB3L3
PRAMEF7		CXADR		CREB3L4
PRDM1		CXADRP1		CRH
PRKCB		CXCL1		CRIP1
PRKCSH		CXCL11		CRIPT
PRPF8		CXCL9		CRISP1
PRSS8		CXorf51A		CROCC
PRX		CXorf57		CRYBB1
PSG7		CXorf61		CRYBB2
PSMA4		CXorf64		CSAG2
PSMA5		CYB5R3		CSDC2
PSMB2		CYBRD1		CSF1
PSMB8		CYGB		CSF2
PSMB9		CYorf15A		CSF3
PSME1		CYP1A2		CSTB
PSME2		CYP21A2		CSTF2
PSTPIP2		CYP27C1		CSTF3
PTP4A1		CYP2A13		CTDSPL
QARS		CYP2C18		CTDSPL2
RAB8A		CYP3A4		CTH
RABGAP1L		CYP3AP2		CTNNA1
RASGEF1B		CYP4A11		CTNNA2
RBBP8		CYP51A1		CTNND1
RBCK1		CYR61		CTNND2
RBM45		DAB1		CTPS
RBMS2		DAZ4		CTRB2
RBP4		DAZL		CTRC
RBX1		DBF4B		CTRL
RCL1		DBIL5P		CTSA
RCSD1		DBN1		CTSB
REC8		DBNL		CTSE
REEP5		DBX2		CTSS
REM2		DCAF13		CTTN
RGL1		DCAF15		CTTNBP2
RGL2		DCAF16		CTU2
RGPD3		DCAF4L2		CUL1
RGS1		DCAKD		CUZD1
RGS16		DCDC2B		CXCL14
RHAG		DCLRE1C		CXCL5
RHBDD3		DCST2		CXCR1
RHCG		DCTN4		CXCR3
RIC8A		DCUN1D4		CXCR4
RIF1		DDB1		CXorf24
RIN2		DDOST		CXorf38
RINL		DDR1		CYB5A
RN7SK		DDX11L2		CYB5B
RNASE2		DDX12P		CYB5D1
RNF114		DDX50		CYB5R4
RNF138		DDX56		CYB5RL
RNF213		DDX60		CYFIP1
RNF220		DEFA1		CYorf15B
RPL12P1		DEFA5		CYP21A2
RPL13AP6		DEFB115		CYP2A6
RPL3		DEFB126		CYP2C8
RPL6P17		DENND1A		CYP39A1
RPS23		DERL3		CYP46A1
RPS2P32		DFNB31		CYP4A11
RPS4Y1		DGCR2		CYP4B1
RRBP1		DGCR5		CYSLTR2
RRM2		DGCR6		CYTH1
RSAD2		DGKZ		CYTH2
RSC1A1		DHCR24		CYTIP
RTN1		DHFRL1		D21S2090E
RTN3		DHRS13		DAB1
RTP4		DHRS2		DACH2
RYR1		DHRS3		DAPL1
S1PR4		DHRS4		DAZL
SAMD4A		DHRS7		DBF4
SAMD9		DHX15		DBT
SAMD9L		DHX33		DCAF10
SAP30		DHX8		DCAF13
SAT1		DIAPH1		DCAF17
SCAP		DIAPH3		DCAF4L2
SCAPER		DIO2		DCAF6
SCARB2		DIRAS1		DCBLD1
SCD		DIRAS2		DCDC2
SCO1		DISP2		DCDC2B
SCO2		DKFZP434A062		DCK
SDE2		DKFZp434J0226		DCLRE1C
SDHDP2		DKFZp547J222		DCP1A
SDSL		DKFZP547L112		DCTN5
SEC62		DKFZP564C152		DCTPP1
SEMA3B		DKFZp564H213		DCUN1D1
SEPSECS		DKFZp566F0947		DCUN1D4
2012-09-01		DKFZP586B0319		DDTL
2004-09-01		DKFZP761C1711		DDX18
SERPINE1		DKFZp779M0652		DDX23
SERPING1		DLG2		DDX27
SESN3		DLG3		DDX39A
SETD4		DLGAP1-AS1		DDX55
SFMBT2		DLGAP5		DDX58
SFT2D2		DLX6		DDX59
SGCD		DMAP1		DDX60
SGPL1		DMC1		DDX60L
SHH		DMD		DEFB118
SHISA5		DMKN		DEFB119
SIGLEC1		DMRTA2		DENND2C
SIGLEC11		DNAAF1		DENND2D
SIGLEC17P		DNAAF3		DENND4A
SIK1		DNAH10		DENND4B
SIX1		DNAH12		DENR
SLAIN2		DNAH14		DEPDC1
SLC10A2		DNAH17		DEPDC1B
SLC1A2		DNAH6		DERA
SLC22A7		DNAJB11		DERL1
SLC22A8		DNAJB13		DERL3
SLC25A34		DNAJB4		DET1
SLC25A39		DNAJB9		DEXI
SLC25A51		DNAJC12		DFNB59
SLC37A1		DNAJC22		DGCR5
SLC39A11		DNAJC7		DGCR6
SLC3A2		DNAL1		DGKD
SLC44A2		DNASE1L2		DGUOK
SLC45A2		DNHD1		DHRS12
SLC9A4		DNM1P41		DHRS9
SLIT3		DNM1P46		DHX15
SMA4		DNMT1		DHX16
SMKR1		DNMT3A		DHX8
SMPD2		DNPEP		DIEXF
SNAR-A1		DNTTIP1		DIP2B
SNHG10		DOC2A		DIRAS2
SNHG15		DOCK6		DIS3L2
SNORA7B		DOCK9		DKFZP547L112
SNRPC		DPF1		DKFZp686O1327
SNTB1		DPF3		DKKL1
SNX30		DPP10		DLAT
SNX31		DPPA5		DLEU2
SOCS1		DPY19L1P1		DLEU2L
SORL1		DPYD		DLG1
SOX1		DPYSL3		DLGAP5
SOX10		DPYSL5		DLK2
SP100		DRAXIN		DLL1
SP110		DRD2		DLL3
SPATS2L		DRD5		DLL4
SPC24		DSCR8		DMD
SPSB1		DSPP		DMPK
SPSB3		DSTN		DMRTC1
SPTA1		DTHD1		DNAH10
SQLE		DTL		DNAH3
SRBD1		DTYMK		DNAJA4
SRGAP2C		DUOX2		DNAJB1
SRPK2		DUOXA2		DNAJB6
SSB		DUS2L		DNAJB9
ST13P4		DUSP6		DNAJC13
ST3GAL5		DUSP7		DNAJC15
ST8SIA6-AS1		DUX4		DNAJC17
STAC2		DUX4L2		DNAJC25-GNG10
STAC3		DVL1		DNAJC5G
STARD8		DYNC1I1		DNAJC6
STAT1		DYNLRB1		DNAL1
STAT2		E2F2		DNASE1
STUB1		E2F4		DNM1L
STX17		E2F7		DNM3
STYXL1		EARS2		DNMT1
SULF2		EBAG9		DNTTIP1
SUMF1		EBLN2		DOC2A
SYNGR3		ECI2		DOC2B
SYS1		EDDM3A		DOCK11
SYT11		EDEM1		DPCR1
SYT7		EDF1		DPEP1
TAB3		EDN1		DPF1
TAF4		EEF1B2		DPP10
TANK		EEF1B2P3		DPP3
TAP1		EEF1DP3		DPP8
TAP2		EEFSEC		DPT
TARM1		EFCAB12		DPY19L1
TBC1D3C		EFCAB14		DPY19L4
TBC1D3H		EFEMP1		DPY30
TBL1X		EFHA2		DR1
TCF7L2		EFHC2		DRD2
TDRD7		EFR3A		DRD5
TENM3		EFR3B		DROSHA
TFG		EFTUD2		DSCAML1
TFR2		EGFR		DSCR10
TGM4		EHD2		DSG2
THAP9-AS1		EHD4		DSTN
TICAM1		EI24		DTNA
TIMELESS		EID1		DTNBP1
TIMM10		EIF1		DTX3L
TINAG		EIF1B		DTYMK
TKTL2		EIF2C4		DUS4L
TLR7		EIF4EBP2P		DUSP12
TMCO2		ELAVL4		DUSP13
TMEM123		ELF1		DUSP19
TMEM133		ELK3		DUSP23
TMEM140		ELL3		DUSP6
TMEM150A		ELOVL3		DUSP8
TMEM169		EMBP1		DUT
TMEM170A		EME1		DUX4
TMEM179B		EMILIN2		DYNC2H1
TMEM191A		EML6		DYNLL1
TMEM255A		EMP1		DYNLT1
TMEM30B		EMP3		DYRK2
TMEM51		EMX1		E2F8
TMEM62		ENAM		EBAG9
TMEM81		ENDOD1		EBI3
TMPRSS3		ENDOV		EBNA1BP2
TMX2		ENTHD2		ECD
TNF		ENTPD6		ECT2
TNFAIP3		EOGT		EDDM3A
TNFSF10		EP400NL		EED
TNFSF8		EPB41		EFCAB6
TNN		EPB49		EFNA1
TNNT1		EPDR1		EFNB2
TNRC6C		EPHA2		EFR3A
TOB2		EPHA7		EGF
TOMM40L		EPHA8		EGLN3
TOP1		EPHB1		EHF
TOR1B		EPN3		EIF2AK2
TPRG1L		EPOR		EIF2AK4
TPSD1		EPS15		EIF2C2
TPX2		EPS15P1		EIF4A3
TRAFD1		EPT1		EIF4B
TRIB1		EPX		EIF4E2
TRIM14		ERAP1		EIF4E3
TRIM21		ERCC4		EIF4G1
TRIM22		ERI1		EIF4G3
TRIM38		ERLEC1P1		ELAVL3
TRIM5		ERO1LB		ELF4
TRIM6		ERP44		ELL2
TRIM69		ERVH48-1		ELOVL2
TRIM9		ETF1		ELOVL6
TRIP6		ETFA		EMBP1
TRMT6		ETFDH		EMID1
TSC2		ETHE1		EMID2
TSPO2		ETS2		EMILIN2
TTC39A		ETV7		EMP2
TUBBP5		EVC		ENAM
TUFT1		EVI5		ENC1
TULP1		EVX1		ENDOD1
TWF2		EXO1		ENO1
TXNDC11		EXO5		ENPP1
TXNL4B		EXOC3L4		ENTPD3
TYMP		EXOC4		EPB41L4B
TYMS		EXOSC3		EPHA1
UBA7		EYA3		EPHA4
UBBP2		F8A2		EPHX2
UBE2A		FA2H		EPM2A
UBE2L6		FABP5P2		EPN3
UBE4B		FABP7		EPOR
UBL7		FADS2		EPS8
UBQLNL		FAF1		EPSTI1
UBXN1		FAHD2CP		ERAP2
UGT1A3		FAM100B		ERBB2
UNC119B		FAM101A		ERBB2IP
URGCP		FAM104B		ERCC3
USH1C		FAM105A		EREG
USP18		FAM109B		ERO1L
USP25		FAM110C		ERO1LB
USP7		FAM111A		ERP27
USP9Y		FAM111B		ESCO1
VAMP5		FAM114A2		ESF1
VAX1		FAM116A		ESM1
VCPIP1		FAM117B		ESPNL
VPS28		FAM122B		ESR1
VPS51		FAM123C		ESR2
VRK2		FAM125A		ESRRB
VTI1A		FAM126B		ESRRG
WARS		FAM129A		ESYT2
WDFY1		FAM129C		ETHE1
WDFY4		FAM132B		ETNK1
WHAMM		FAM149B1		EVI5L
WSB1		FAM154B		EVX1
WT1		FAM155B		EXD2
XAF1		FAM156B		EXOC1
XIST		FAM161B		EXOC3L2
XRN1		FAM163A		EXOC5
YBEY		FAM166A		EXOSC6
YPEL3		FAM172A		EXTL1
YWHAE		FAM174A		EZH2
YWHAH		FAM174B		EZR
ZBP1		FAM179A		F11
ZBTB37		FAM181B		F2R
ZBTB43		FAM182B		F3
ZC3H12A		FAM186B		F7
ZC3H8		FAM187B		F8
ZC3HAV1		FAM188B		F8A2
ZCCHC2		FAM18B1		FABP5
ZDHHC1		FAM195A		FADD
ZFAND2A		FAM203A		FAF2
ZFAND5		FAM205A		FAM105B
ZFYVE26		FAM205B		FAM107A
ZGPAT		FAM209B		FAM108C1
ZMAT3		FAM20A		FAM109B
ZNF317		FAM211A		FAM113B
ZNF354A		FAM212A		FAM114A1
ZNF454		FAM213A		FAM116A
ZNF485		FAM21A		FAM117A
ZNF615		FAM21C		FAM118B
ZNF653		FAM21D		FAM122B
ZNF674-AS1		FAM222B		FAM125B
ZNF684		FAM224A		FAM126B
ZNF862		FAM24A		FAM129A
ZNF883		FAM27E3		FAM150B
ZWINT		FAM30A		FAM153A
		FAM36A		FAM155B
		FAM38A		FAM156A
		FAM38B		FAM169B
		FAM40B		FAM171A1
		FAM45A		FAM171A2
		FAM46A		FAM173A
		FAM47A		FAM182B
		FAM47C		FAM186B
		FAM53A		FAM189A1
		FAM54A		FAM192A
		FAM57B		FAM19A2
		FAM59B		FAM20A
		FAM63B		FAM21C
		FAM64A		FAM22F
		FAM69B		FAM38A
		FAM70A		FAM3B
		FAM72A		FAM40B
		FAM72B		FAM41AY1
		FAM78B		FAM45A
		FAM81A		FAM46C
		FAM83B		FAM54A
		FAM83C		FAM57B
		FAM83D		FAM59A
		FAM83E		FAM60A
		FAM83F		FAM69A
		FAM86B3P		FAM71A
		FAM86C1		FAM71E2
		FAM92B		FAM72B
		FAN1		FAM75C2
		FANCB		FAM76B
		FANCE		FAM83C
		FARP1		FAM83D
		FARSB		FAM83H
		FAT4		FAM91A1
		FAXC		FAM92A1
		FAXDC2		FAM96B
		FBF1		FAM98B
		FBLIM1		FANCI
		FBN3		FANK1
		FBXL16		FAR2
		FBXL18		FASTKD1
		FBXL20		FASTKD3
		FBXL6		FAT1
		FBXL7		FBP2
		FBXL8		FBXL19-AS1
		FBXO25		FBXL20
		FBXO38		FBXO18
		FBXO40		FBXO24
		FBXO41		FBXO28
		FBXO45		FBXO32
		FBXO5		FBXO45
		FBXO8		FBXO46
		FBXW4		FBXO5
		FCAMR		FBXO7
		FCGR2C		FBXW4
		FCGR3B		FCN2
		FCN1		FCRL4
		FCRL1		FDX1
		FCRL2		FEN1
		FCRL5		FERMT1
		FDPSL2A		FERMT3
		FDPSP2		FEZ2
		FDX1L		FFAR1
		FEN1		FGD5
		FEZ1		FGF10
		FEZ2		FGF17
		FEZF2		FGF20
		FGB		FGF21
		FGD3		FGF3
		FGF14-IT1		FGF6
		FGF17		FGFR1
		FGF19		FGFR1OP
		FGF21		FGFR1OP2
		FGF4		FGFR2
		FGFR3		FGFR3
		FGL1		FGL1
		FIGNL1		FHIT
		FIZ1		FHL2
		FJX1		FICD
		FKBP5		FIGNL1
		FKBP7		FIP1L1
		FKBP9		FITM1
		FKSG2		FLJ11235
		FKSG29		FLJ32255
		FKSG49		FLJ32756
		FLJ10357		FLJ33065
		FLJ12334		FLJ35390
		FLJ12825		FLJ35946
		FLJ13744		FLJ37644
		FLJ22167		FLJ38379
		FLJ22536		FLJ39051
		FLJ25694		FLJ39632
		FLJ30901		FLJ42875
		FLJ31485		FLNB
		FLJ31813		FLRT2
		FLJ32154		FLT4
		FLJ32255		FLYWCH2
		FLJ33996		FMN2
		FLJ34503		FMR1
		FLJ35700		FN3KRP
		FLJ35776		FNDC9
		FLJ36840		FNTB
		FLJ37453		FOLR1
		FLJ38668		FOXL1
		FLJ38717		FOXM1
		FLJ39582		FOXP2
		FLJ39653		FOXRED1
		FLJ40288		FRAS1
		FLJ41350		FRMD4A
		FLJ42875		FRMD5
		FLJ43663		FRMPD1
		FLJ45482		FRYL
		FLJ45513		FSCB
		FLJ46875		FSHR
		FLJ90757		FTSJ3
		FLOT1		FUT5
		FLRT3		FUT7
		FLT3		FUT8
		FLVCR1		FUT9
		FMN2		FUZ
		FMR1NB		FXR2
		FNBP4		FXYD2
		FNTB		FXYD3
		FONG		G2E3
		FOS		G3BP1
		FOXD2-AS1		G6PC
		FOXH1		G6PC2
		FOXK1		GABARAPL3
		FOXK2		GABBR2
		FOXN3-AS2		GABPB1
		FOXO1		GABRB3
		FOXO3		GABRP
		FOXO6		GADD45G
		FOXP2		GAGE8
		FOXRED1		GALC
		FOXRED2		GALNT5
		FREM2		GALNT8
		FRG1		GAMT
		FRMD4B		GANC
		FRMD6		GAPDH
		FRRS1L		GAS2
		FSCN1		GAS8
		FSD2		GATA2
		FSHB		GATA4
		FTH1P5		GATA5
		FTL		GATC
		FTO		GATM
		FUK		GBP2
		FUOM		GBP4
		FUT5		GBP5
		FXYD3		GC
		FXYD4		GCHFR
		FYCO1		GCK
		FYN		GDAP1L1
		GAA		GDF9
		GABARAPL1		GDPD2
		GABARAPL2		GDPD3
		GABRB2		GEMIN6
		GABRQ		GEMIN7
		GAD1		GFRA3
		GAD2		GGA2
		GADD45A		GGT1
		GADD45B		GGT6
		GAGE12D		GGT7
		GAGE12F		GGTLC1
		GAGE3		GHRL
		GAL3ST3		GIMAP2
		GALK2		GINS1
		GALM		GIPC2
		GALNAC4S-6ST		GJB2
		GALNT11		GJB4
		GALNT13		GJB5
		GALNT16		GJC2
		GALNT18		GJD2
		GALNT5		GJD4
		GAPDHP72		GKAP1
		GAS2L3		GLA
		GATAD2B		GLB1
		GATC		GLCE
		GATM		GLG1
		GBAS		GLRX
		GBP1		GLRX2
		GBP6		GLS2
		GCC2		GLTP
		GCFC1		GMFB
		GCM1		GMNN
		GCNT7		GNAT1
		GCRG224		GNB3
		GCSAML-AS1		GNE
		GDAP1		GNG12
		GDF9		GNG3
		GDPD1		GNG7
		GEMIN5		GNL1
		GEN1		GNL2
		GFM1		GNMT
		GFOD2		GNPTAB
		GFRA3		GNRH1
		GGNBP2		GNRH2
		GGT1		GNS
		GGT3P		GOLGA3
		GGTA1		GOLGA8F
		GGTA1P		GOLGA8IP
		GHRHR		GOLIM4
		GHRL		GON4L
		GHSR		GOT1L1
		GIGYF1		GP1BA
		GIMAP8		GP1BB
		GINM1		GP2
		GINS2		GPATCH1
		GINS4		GPATCH2
		GJB6		GPC4
		GJC1		GPCPD1
		GLB1		GPHA2
		GLB1L2		GPI
		GLE1		GPN2
		GLG1		GPR110
		GLI4		GPR113
		GLOD5		GPR115
		GLRX		GPR12
		GLT8D2		GPR135
		GLTP		GPR137
		GLUD1		GPR144
		GLYAT		GPR172A
		GLYATL2		GPR182
		GMCL1		GPR21
		GMEB1		GPR26
		GML		GPR27
		GMPR2		GPR39
		GNA11		GPR45
		GNAI2		GPR50
		GNAS		GPR55
		GNAS-AS1		GPR62
		GNB1L		GPRC5A
		GNB3		GPRC5D
		GNG10		GPRIN1
		GNG12		GPT
		GNG4		GPX5
		GOLGA2		GRAP2
		GOLGA2P5		GRB10
		GOLGA5		GRB14
		GOLGA6A		GRB2
		GOLGA7B		GREB1L
		GOLGA8DP		GRHL1
		GP2		GRIN3B
		GP9		GRLF1
		GPAM		GRM4
		GPANK1		GRPEL1
		GPATCH4		GRPR
		GPD2		GRRP1
		GPHA2		GSC2
		GPN2		GSG1
		GPR125		GSK3A
		GPR133		GSTA1
		GPR135		GSTA3
		GPR150		GSTM1
		GPR153		GSTM2
		GPR158		GSTM3
		GPR20		GTF2E1
		GPR27		GTF2H1
		GPR61		GTF2IRD2B
		GPR75-ASB3		GUCY1A2
		GPR89A		GYLTL1B
		GPR89B		GYPB
		GPR89C		H1F0
		GPR97		H1FOO
		GPRASP2		H2AFB2
		GPRC5B		H2AFY
		GPRIN3		H2AFZ
		GPS1		HAAO
		GREM1		HAB1
		GRHL3		HAUS3
		GRIA2		HAUS8
		GRIN3B		HBD
		GRK6		HBP1
		GRM7		HBZ
		GSG1L		HCCS
		GSG2		HCP5
		GSX2		HDAC1
		GTDC2		HDAC8
		GTF3C4		HDDC2
		GTSE1		HDGF
		GUCA1C		HEATR1
		GUCD1		HEATR2
		GUCY1B2		HEATR5A
		GUSBL1		HEATR6
		GUSBP1		HELLS
		GUSBP5		HENMT1
		GXYLT2		HEPH
		GYPB		HERC2P1
		H2AFB1		HEXA
		H2AFV		HEXIM1
		H3F3B		HFE2
		HAO1		HGFAC
		HAPLN2		HGS
		HAPLN4		HIATL1
		HARBI1		HIST1H2AC
		HARS		HIST1H2AK
		HAUS2		HIST1H2BC
		HAVCR1P1		HIST1H2BD
		HAX1		HIST1H2BE
		HBA1		HIST1H2BG
		HBEGF		HIST1H4J
		HCAR1		HIST2H2AA4
		HCG18		HIST2H2BE
		HCLS1		HIST3H2A
		HCN4		HK1
		HCRTR2		HK2
		HDAC8		HLA-A
		HDGFL1		HLA-B
		HDLBP		HLA-C
		HEBP1		HLA-DRB5
		HECW2		HLA-E
		HELB		HLA-F
		HELLS		HLA-J
		HELZ2		HLF
		HEMGN		HMCN2
		HEMK1		HMGB1
		HENMT1		HMGB2
		HEPACAM		HMGB3
		HEPACAM2		HMGB4
		HERPUD1		HMGN2P46
		HES1		HMGN4
		HES5		HMHA1
		HES6		HMHB1
		HHLA1		HMMR
		HHLA2		HMP19
		HIBADH		HMX1
		HISPPD2A		HN1
		HIST1H2AK		HNF1B
		HIST1H2AM		HNRNPUL1
		HIST1H2BA		HOGA1
		HIST1H2BL		HOMER2
		HIST1H4B		HOOK1
		HIST1H4H		HORMAD2
		HIST2H2BE		HOTAIR
		HJURP		HOXA10
		HLA-C		HOXA13
		HLA-DPB2		HOXB7
		HLA-DQB1		HOXC13
		HLA-DRB3		HOXC9
		HLA-DRB5		HOXD13
		HLA-E		HOXD9
		HMGB1P10		HPGD
		HMGCLL1		HPN
		HMGN1		HPS3
		HMX1		HPS5
		HMX2		HRH1
		HNF4G		HS3ST6
		HNRNPCL1		HS6ST2
		HNRNPM		HS6ST3
		HNRPDL		HSD11B1L
		HOOK1		HSD17B11
		HOXA7		HSD17B7
		HOXA9		HSF4
		HOXB-AS3		HSFX1
		HOXB-AS5		HSPA1A
		HOXB5		HSPA6
		HOXB8		HSPE1
		HOXB9		HSPH1
		HOXC6		HTATIP2
		HOXD10		HTR1B
		HOXD13		HTR1D
		HOXD3		HTR1E
		HP1BP3		HTR6
		HPDL		HTR7
		HPS1		HUS1B
		HPS3		HYLS1
		HRH4		IAPP
		HSD11B1		IARS2
		HSD11B2		ICA1L
		HSD17B7P2		ICAM2
		HSD3B7		ICMT
		HSFY2		ID1
		HSH2D		IDH1
		HSP90B2P		IFI27
		HSPA12B		IFI27L2
		HSPA14		IFI30
		HSPA1B		IFI44
		HSPA4L		IFIT1
		HSPA9		IFIT2
		HSPB1		IFNA8
		HTR3A		IFNGR1
		HTR7		IFT172
		HTRA1		IFT20
		HTRA2		IGF2BP3
		HVCN1		IGFBP3
		HYDIN		IGFL2
		HYLS1		IGFN1
		HYPK		IGHA1
		IBA57		IGHE
		ICAM3		IGLV3-25
		ID1		IGSF10
		ID3		IL12RB1
		IDH3B		IL13
		IFFO1		IL13RA1
		IFITM2		IL17RC
		IFITM3		IL18
		IFNA17		IL1F10
		IFNA7		IL1F5
		IFNAR2		IL1R2
		IFNGR1		IL20
		IFT52		IL28RA
		IGDCC4		IL29
		IGFBP1		IL34
		IGFBP6		IL7
		IGFBP7		ILKAP
		IGH@		IMPA1
		IGHG3		IMPA2
		IGHV7-81		IMPACT
		IGKV1-5		INF2
		IGKV1OR2-118		INO80
		IGL		INO80E
		IGL@		INPP4B
		IGLC6		INPP5F
		IGLL3		INPP5J
		IGLV2-23		INPP5K
		IGLV4-3		INPPL1
		IGLV7-46		INSC
		IKZF3		INSIG1
		IL10		INSR
		IL11RA		INSRR
		IL12RB1		INTS1
		IL18R1		INTS2
		IL1F5		INTS3
		IL1F7		INTS5
		IL1F9		INTS7
		IL20RB		IPO5
		IL21		IPW
		IL28RA		IQGAP1
		IL33		IQSEC2
		IL34		IRAK1
		IL36B		IRAK3
		IL6R		IRF2BP1
		IMPAD1		IRF3
		INA		IRF8
		INE2		IRG1
		INMT		IRS4
		INO80E		ISCA1
		INPP4A		ISG15
		INPP5B		ISG20
		INPP5D		ISG20L2
		INSIG1		ITFG2
		INSL3		ITGA2B
		INTS2		ITGA3
		IQCA1		ITGA8
		IQCF5		ITGB5
		IQCG		ITIH2
		IQGAP1		ITPA
		IQGAP3		ITPKC
		IRAK3		IVL
		IRF4		IVNS1ABP
		IRF6		IZUMO4
		IRG1		JAG1
		ISCA2		JHDM1D
		ISCU		JKAMP
		ISOC1		JMJD5
		ITFG3		JRKL
		ITGA5		JUN
		ITGA6		KANK1
		ITIH6		KANK3
		ITLN2		KATNB1
		ITM2B		KCNA7
		ITPK1-AS1		KCNC2
		ITPRIPL1		KCNE1
		IWS1		KCNE1L
		JARID2		KCNE3
		JTB		KCNF1
		JUN		KCNG3
		JUNB		KCNH1
		KALRN		KCNH5
		KANK3		KCNH6
		KBTBD12		KCNIP1
		KCNB1		KCNIP3
		KCNC3		KCNIP4
		KCNH4		KCNJ15
		KCNH7		KCNJ16
		KCNIP2		KCNJ4
		KCNIP4		KCNJ5
		KCNJ10		KCNJ6
		KCNJ15		KCNJ8
		KCNJ18		KCNK1
		KCNJ5		KCNK6
		KCNJ9		KCNK7
		KCNK10		KCNN2
		KCNK16		KCNN4
		KCNK17		KCNQ1
		KCNMB2		KCNQ1DN
		KCNMB3		KCNQ4
		KCP		KCNS2
		KCTD11		KCTD1
		KCTD12		KCTD19
		KCTD16		KCTD3
		KCTD18		KCTD4
		KCTD19		KCTD5
		KCTD21		KCTD9
		KCTD6		KDELR2
		KCTD9		KDM2A
		KDM5A		KDM2B
		KDR		KDM3A
		KHDC3L		KDM4B
		KHNYN		KDM5A
		KIAA0040		KDM5B
		KIAA0114		KEAP1
		KIAA0141		KHDC1
		KIAA0284		KIAA0090
		KIAA0415		KIAA0100
		KIAA0509		KIAA0101
		KIAA0649		KIAA0226
		KIAA0664L3		KIAA0494
		KIAA0754		KIAA0907
		KIAA0907		KIAA1199
		KIAA1239		KIAA1217
		KIAA1244		KIAA1324
		KIAA1432		KIAA1328
		KIAA1543		KIAA1456
		KIAA1549L		KIAA1614
		KIAA1551		KIAA1683
		KIAA1598		KIAA1712
		KIAA1737		KIAA1715
		KIAA1751		KIAA1737
		KIAA1841		KIAA1804
		KIAA1908		KIAA1958
		KIAA1919		KIAA2022
		KIAA2013		KIF11
		KIF11		KIF12
		KIF14		KIF14
		KIF15		KIF15
		KIF18B		KIF18A
		KIF19		KIF18B
		KIF1C		KIF1A
		KIF20A		KIF1C
		KIF22		KIF20A
		KIF23		KIF25
		KIF4A		KIF26A
		KIR2DS2		KIF5A
		KIR3DS1		KIFC1
		KISS1R		KIR2DL2
		KLC2		KIR2DL5A
		KLF11		KIR2DS2
		KLF3		KIR2DS4
		KLF4		KIR2DS5
		KLF6		KIR3DL2
		KLHDC1		KIRREL2
		KLHDC3		KLB
		KLHL15		KLF1
		KLHL23		KLF14
		KLHL29		KLF15
		KLK11		KLF7
		KLK15		KLF9
		KLK4		KLHL13
		KNSTRN		KLHL20
		KNTC1		KLHL3
		KPNA5		KLK1
		KRT38		KLK10
		KRT4		KLK12
		KRT6C		KLK13
		KRT75		KLK15
		KRT80		KLK2
		KRT9		KLK3
		KRTAP1-1		KLK6
		KRTAP1-5		KLKB1
		KRTAP10-12		KNG1
		KRTAP17-1		KNTC1
		KRTAP19-3		KPNA2
		KRTAP2-2		KPNB1
		KRTAP3-1		KRT10
		KRTAP3-3		KRT19P2
		KRTAP4-12		KRT33B
		KRTAP4-2		KRT83
		KRTAP4-3		KRTAP1-3
		KRTAP4-4		KRTAP10-11
		KRTAP4-5		KRTAP5-8
		KRTAP4-7		KSR1
		KRTAP4-8		KY
		KRTAP4-9		KYNU
		KRTAP9-3		L3MBTL3
		KRTAP9-4		LACRT
		KRTAP9-8		LACTB
		KXD1		LACTB2
		L3MBTL2		LAMC3
		LACRT		LAMTOR2
		LAMB2		LANCL2
		LAMB2P1		LAP3
		LAMB3		LARP1B
		LAMP5		LASP1
		LAMTOR3		LASS1
		LAMTOR4		LASS4
		LAPTM5		LASS6
		LARP4		LBR
		LAS1L		LCN10
		LASS3		LCN12
		LASS6		LCN2
		LBP		LCNL1
		LBR		LDB3
		LBX2-AS1		LDHA
		LCE3D		LDHB
		LCN8		LEFTY2
		LCOR		LEMD1
		LDLRAD4		LEPRE1
		LDLRAP1		LEPROTL1
		LEF1-AS1		LETMD1
		LGALS12		LGALS2
		LGALS3		LGALS3
		LGALS7		LGALS3BP
		LGALS7B		LGALS4
		LGALS8-AS1		LGALS9
		LHB		LGI4
		LHX2		LGMN
		LILRA5		LGR4
		LILRB5		LGR6
		LIMK2		LHFPL2
		LIMS3		LHFPL5
		LIN28B		LHX5
		LIN52		LIAS
		LIN9		LIF
		LINC00174		LIFR
		LINC00176		LIG4
		LINC00200		LILRA5
		LINC00263		LILRP2
		LINC00310		LIM2
		LINC00334		LIMA1
		LINC00445		LIMS1
		LINC00461		LIN7B
		LINC00470		LINGO3
		LINC00473		LIPE
		LINC00514		LIPH
		LINC00521		LLGL1
		LINC00582		LMAN1
		LINC00608		LMBR1
		LINC00622		LMLN
		LINC00626		LMNB1
		LINC00643		LMNB2
		LINC00650		LMO3
		LINC00669		LMO4
		LINC00685		LMOD2
		LINC00689		LMOD3
		LINC00836		LMX1B
		LINC00844		LNP1
		LINGO1		LOC100125871
		LINGO2		LOC100127888
		LIPC		LOC100127891
		LMBRD2		LOC100127972
		LMNB1		LOC100128155
		LMOD2		LOC100128176
		LMX1A		LOC100128198
		LNX2		LOC100128361
		LOC100009676		LOC100128416
		LOC100093631		LOC100128977
		LOC100126583		LOC100129129
		LOC100127891		LOC100129195
		LOC100127971		LOC100129250
		LOC100127980		LOC100129476
		LOC100128079		LOC100129502
		LOC100128098		LOC100129722
		LOC100128175		LOC100129845
		LOC100128191		LOC100129961
		LOC100128223		LOC100130285
		LOC100128361		LOC100130353
		LOC100128501		LOC100130741
		LOC100128508		LOC100130776
		LOC100128727		LOC100130855
		LOC100128822		LOC100131015
		LOC100128836		LOC100131541
		LOC100128909		LOC100131581
		LOC100128974		LOC100132247
		LOC100128988		LOC100132273
		LOC100129029		LOC100132306
		LOC100129069		LOC100132319
		LOC100129104		LOC100132354
		LOC100129112		LOC100132731
		LOC100129195		LOC100133039
		LOC100129250		LOC100133461
		LOC100129361		LOC100133583
		LOC100129461		LOC100133920
		LOC100129513		LOC100133991
		LOC100129617		LOC100134259
		LOC100129637		LOC100134713
		LOC100129722		LOC100190939
		LOC100129924		LOC100287525
		LOC100129935		LOC126536
		LOC100129936		LOC127841
		LOC100130000		LOC128192
		LOC100130051		LOC144817
		LOC100130100		LOC145663
		LOC100130219		LOC145845
		LOC100130232		LOC146429
		LOC100130460		LOC150051
		LOC100130502		LOC150185
		LOC100130694		LOC150527
		LOC100130776		LOC150776
		LOC100130797		LOC151162
		LOC100130987		LOC152217
		LOC100131043		LOC152225
		LOC100131062		LOC152742
		LOC100131262		LOC157627
		LOC100131347		LOC158402
		LOC100131508		LOC158434
		LOC100131541		LOC158960
		LOC100131735		LOC199899
		LOC100131795		LOC219347
		LOC100131845		LOC220906
		LOC100131868		LOC220980
		LOC100132167		LOC253264
		LOC100132235		LOC253962
		LOC100132288		LOC255512
		LOC100132532		LOC257396
		LOC100132661		LOC26102
		LOC100132733		LOC283045
		LOC100132999		LOC283070
		LOC100133315		LOC283104
		LOC100133502		LOC283454
		LOC100133503		LOC283481
		LOC100133585		LOC283711
		LOC100133612		LOC283713
		LOC100133661		LOC283761
		LOC100133985		LOC283875
		LOC100134197		LOC283887
		LOC100134282		LOC283922
		LOC100134371		LOC284395
		LOC100134440		LOC284570
		LOC100144603		LOC284600
		LOC100170939		LOC284630
		LOC100216479		LOC284669
		LOC100216546		LOC284930
		LOC100240734		LOC284939
		LOC100270804		LOC285178
		LOC100272217		LOC285191
		LOC100287482		LOC285205
		LOC100287525		LOC285359
		LOC100288123		LOC285441
		LOC100288367		LOC285628
		LOC100289230		LOC285638
		LOC100289333		LOC285708
		LOC100289341		LOC285733
		LOC100499405		LOC285740
		LOC100505495		LOC285830
		LOC100505547		LOC286059
		LOC100505697		LOC286071
		LOC100505711		LOC286189
		LOC100505728		LOC286359
		LOC100505774		LOC286367
		LOC100505942		LOC338963
		LOC100506051		LOC339400
		LOC100506098		LOC339751
		LOC100506114		LOC339894
		LOC100506115		LOC340107
		LOC100506128		LOC340340
		LOC100506154		LOC374890
		LOC100506216		LOC375010
		LOC100506226		LOC386597
		LOC100506238		LOC388588
		LOC100506268		LOC388692
		LOC100506365		LOC388796
		LOC100506371		LOC388882
		LOC100506457		LOC388906
		LOC100506502		LOC388948
		LOC100506571		LOC389199
		LOC100506652		LOC389332
		LOC100506675		LOC389458
		LOC100506684		LOC389765
		LOC100506725		LOC390595
		LOC100506797		LOC390940
		LOC100506821		LOC399884
		LOC100506851		LOC399904
		LOC100506860		LOC400620
		LOC100506926		LOC400931
		LOC100507077		LOC400986
		LOC100507109		LOC401068
		LOC100507201		LOC401233
		LOC100507224		LOC401588
		LOC100507274		LOC402175
		LOC100507395		LOC402779
		LOC100507410		LOC415056
		LOC100507425		LOC439914
		LOC100507461		LOC440602
		LOC100507468		LOC440934
		LOC100507506		LOC441178
		LOC100507540		LOC441259
		LOC100507560		LOC474358
		LOC100507652		LOC494150
		LOC100507670		LOC553137
		LOC10431		LOC595101
		LOC143188		LOC641298
		LOC144486		LOC642533
		LOC144571		LOC642924
		LOC145820		LOC643634
		LOC145845		LOC643714
		LOC148189		LOC643749
		LOC149351		LOC643837
		LOC149401		LOC643923
		LOC149620		LOC644215
		LOC149832		LOC644246
		LOC150166		LOC645591
		LOC150381		LOC645638
		LOC151878		LOC645739
		LOC152217		LOC645895
		LOC152286		LOC646168
		LOC157860		LOC646522
		LOC158376		LOC646808
		LOC158863		LOC646865
		LOC200609		LOC646982
		LOC200772		LOC652276
		LOC203274		LOC727978
		LOC220077		LOC728012
		LOC220729		LOC728327
		LOC220906		LOC728353
		LOC220930		LOC728431
		LOC221272		LOC728554
		LOC221710		LOC728723
		LOC221814		LOC728743
		LOC253039		LOC728853
		LOC254057		LOC729177
		LOC254128		LOC729222
		LOC254559		LOC729683
		LOC255480		LOC729839
		LOC256676		LOC730091
		LOC25845		LOC730102
		LOC283140		LOC730139
		LOC283143		LOC730202
		LOC283177		LOC731223
		LOC283270		LOC731424
		LOC283335		LOC731789
		LOC283392		LOC79999
		LOC283404		LOC80054
		LOC283483		LOC93622
		LOC283745		LONP1
		LOC283887		LPA
		LOC283922		LPAR5
		LOC284072		LPCAT1
		LOC284219		LPCAT2
		LOC284276		LPCAT4
		LOC284336		LPGAT1
		LOC284600		LPO
		LOC284669		LPP
		LOC284757		LRAT
		LOC284889		LRCH4
		LOC284900		LRMP
		LOC284926		LRP10
		LOC284952		LRP8
		LOC285014		LRRC1
		LOC285500		LRRC16B
		LOC285708		LRRC2
		LOC285758		LRRC29
		LOC285812		LRRC3
		LOC286059		LRRC38
		LOC286189		LRRC4
		LOC286367		LRRC43
		LOC286382		LRRC48
		LOC339524		LRRC50
		LOC339988		LRRC68
		LOC346887		LRRC7
		LOC375190		LRRC71
		LOC386597		LRRFIP1
		LOC386758		LRTM2
		LOC388789		LSG1
		LOC389023		LTBR
		LOC389043		LY6E
		LOC389765		LY6G6F
		LOC389834		LYN
		LOC389895		LYPD5
		LOC390705		LYZ
		LOC390933		M6PR
		LOC391020		MACC1
		LOC400128		MAD1L1
		LOC400236		MAD2L1
		LOC400568		MAEA
		LOC400643		MAGEE1
		LOC400768		MAGOHB
		LOC401068		MALL
		LOC401074		MAN2C1
		LOC401093		MANBA
		LOC401097		MAOA
		LOC401463		MAP1LC3A
		LOC401913		MAP2
		LOC439911		MAP2K1
		LOC439938		MAP2K7
		LOC439949		MAP3K6
		LOC439990		MAP4K3
		LOC439994		MAP6D1
		LOC440335		MAP7
		LOC440354		MAPK14
		LOC440416		MAPK1IP1L
		LOC440570		MAPK8IP1
		LOC440900		MAPK9
		LOC441179		MAPKAPK3
		LOC441204		MAPT
		LOC441242		2010-03-01
		LOC441453		2007-03-01
		LOC441528		MARCKSL1
		LOC442075		MARVELD1
		LOC442497		MAT1A
		LOC445341		MATN1
		LOC493754		MATN4
		LOC550112		MAZ
		LOC553103		MB21D2
		LOC572558		MBD1
		LOC57653		MBD3L1
		LOC613126		MBD4
		LOC613206		MBLAC1
		LOC641298		MBOAT1
		LOC641518		MBOAT2
		LOC642587		MCF2
		LOC642776		MCFD2
		LOC642846		MCM10
		LOC642929		MCM2
		LOC643224		MCM3
		LOC643634		MCM4
		LOC643837		MCM6
		LOC643997		MCM7
		LOC644192		MCOLN3
		LOC644215		MDK
		LOC644242		MED1
		LOC644538		MED11
		LOC644656		MED28
		LOC644794		MED29
		LOC644852		MED30
		LOC645212		MED7
		LOC645249		MEFV
		LOC645323		MELK
		LOC645431		MEMO1
		LOC645561		MESDC1
		LOC645722		METAP1
		LOC646044		METRNL
		LOC646576		METTL13
		LOC646762		METTL21A
		LOC646903		METTL21B
		LOC647946		METTL2A
		LOC648987		METTL7A
		LOC653562		MGAT4A
		LOC65998		MGAT4B
		LOC723809		MGC12982
		LOC727751		MGC21881
		LOC727770		MGC23284
		LOC727787		MGC27382
		LOC727825		MGC45922
		LOC727914		MGC50722
		LOC727944		MGEA5
		LOC728052		MGLL
		LOC728153		MIA
		LOC728190		MIB1
		LOC728192		MIB2
		LOC728196		MICAL2
		LOC728264		MIER1
		LOC728344		MIF
		LOC728543		MIPEP
		LOC728613		MIR17HG
		LOC728715		MIR21
		LOC728743		MIS18BP1
		LOC728866		MITD1
		LOC729088		MKI67
		LOC729353		MKNK1
		LOC729496		MKNK2
		LOC729535		MLF1IP
		LOC729658		MLKL
		LOC729680		MLL4
		LOC729683		MLXIPL
		LOC729810		MMAB
		LOC729970		MMP12
		LOC730101		MMP17
		LOC730139		MMP21
		LOC731424		MMP28
		LOC732275		MND1
		LOC732419		MNX1
		LOC780529		MOAP1
		LOC79015		MOBKL1B
		LOC90246		MOBKL3
		LOC90462		MOCOS
		LOC91316		MON1B
		LOC91548		MORN1
		LOC92659		MPDU1
		LOC96610		MPHOSPH10
		LONRF3		MPP2
		LOXL1-AS1		MPP7
		LOXL3		MPPED1
		LOXL4		MPZ
		LPA		MPZL1
		LPAR3		MPZL2
		LPAR5		MREG
		LPCAT2		MRGPRX2
		LPHN1		MRP63
		LPHN2		MRPL13
		LPP-AS2		MRPL14
		LRFN1		MRPL15
		LRFN2		MRPL2
		LRP12		MRPL41
		LRP6		MRPL42
		LRR1		MRPL46
		LRRC33		MRPL50
		LRRC37A2		MRPS10
		LRRC37B		MRPS21
		LRRC45		MRPS35
		LRRC47		MRPS5
		LRRC8B		MS4A15
		LRRIQ3		MSH2
		LRRN1		MSL1
[truncated: 1,679 more rows]

## Sheet: 2A_influenza_NO_IEA_yearly
Supplementary Data 2A: All significant GO terms for influenza for yearly GO updates (year of ontology version = year of GO annotation version, p-value < 0.05)
Disease	GO id	Annotation	Ontology	GO term	p-value
influenza	183	2015-01-08	2015-01-07	chromatin silencing at rDNA	0.00024943
influenza	228	2015-01-08	2015-01-07	nuclear chromosome	0.038402
influenza	785	2005-02-11	2005-01-03	chromatin	4.6968e-07
influenza	785	2006-01-19	2006-01-03	chromatin	6.4875e-07
influenza	785	2007-01-13	2007-01-03	chromatin	4.296e-05
influenza	785	2008-01-20	2008-01-05	chromatin	0.00033759
influenza	785	2009-01-18	2009-01-09	chromatin	0.00018611
influenza	785	2010-01-24	2010-01-05	chromatin	0.0029184
influenza	785	2011-01-01	2011-01-05	chromatin	0.0016888
influenza	785	2012-01-11	2012-01-04	chromatin	0.0031245
influenza	785	2013-01-08	2013-01-05	chromatin	0.0016249
influenza	785	2014-01-18	2014-01-07	chromatin	0.0024523
influenza	785	2015-01-08	2015-01-07	chromatin	0.02973
influenza	786	2004-03-29	2004-02-14	nucleosome	0.025176
influenza	786	2005-02-11	2005-01-03	nucleosome	6.0349e-09
influenza	786	2006-01-19	2006-01-03	nucleosome	5.417e-09
influenza	786	2007-01-13	2007-01-03	nucleosome	2.8088e-07
influenza	786	2008-01-20	2008-01-05	nucleosome	5.9861e-06
influenza	786	2009-01-18	2009-01-09	nucleosome	7.8919e-06
influenza	786	2010-01-24	2010-01-05	nucleosome	7.8643e-06
influenza	786	2011-01-01	2011-01-05	nucleosome	1.0484e-05
influenza	786	2012-01-11	2012-01-04	nucleosome	1.1163e-06
influenza	786	2013-01-08	2013-01-05	nucleosome	3.6748e-06
influenza	786	2014-01-18	2014-01-07	nucleosome	4.9742e-06
influenza	786	2015-01-08	2015-01-07	nucleosome	0.00029509
influenza	1818	2014-01-18	2014-01-07	negative regulation of cytokine production	0.044404
influenza	2227	2015-01-08	2015-01-07	innate immune response in mucosa	0.00025284
influenza	2251	2015-01-08	2015-01-07	organ or tissue specific immune response	0.003617
influenza	2252	2014-01-18	2014-01-07	immune effector process	0.019443
influenza	2376	2012-01-11	2012-01-04	immune system process	8.5663e-07
influenza	2376	2013-01-08	2013-01-05	immune system process	2.1414e-06
influenza	2376	2014-01-18	2014-01-07	immune system process	1.3505e-06
influenza	2376	2015-01-08	2015-01-07	immune system process	5.6693e-08
influenza	2385	2015-01-08	2015-01-07	mucosal immune response	0.0029409
influenza	2682	2013-01-08	2013-01-05	regulation of immune system process	0.0037398
influenza	2682	2014-01-18	2014-01-07	regulation of immune system process	0.00013595
influenza	2682	2015-01-08	2015-01-07	regulation of immune system process	0.00037115
influenza	2683	2015-01-08	2015-01-07	negative regulation of immune system process	0.038881
influenza	2684	2014-01-18	2014-01-07	positive regulation of immune system process	0.038572
influenza	2697	2013-01-08	2013-01-05	regulation of immune effector process	0.030409
influenza	2753	2013-01-08	2013-01-05	cytoplasmic pattern recognition receptor signaling pathway	0.032362
influenza	2753	2014-01-18	2014-01-07	cytoplasmic pattern recognition receptor signaling pathway	0.039595
influenza	2753	2015-01-08	2015-01-07	cytoplasmic pattern recognition receptor signaling pathway	0.030593
influenza	2831	2013-01-08	2013-01-05	regulation of response to biotic stimulus	0.040027
influenza	3674	2013-01-08	2013-01-05	molecular_function	0.015038
influenza	3674	2014-01-18	2014-01-07	molecular_function	0.015037
influenza	3674	2015-01-08	2015-01-07	molecular_function	0.030157
influenza	3676	2014-01-18	2014-01-07	nucleic acid binding	0.038572
influenza	3725	2013-01-08	2013-01-05	double-stranded RNA binding	0.0024333
influenza	3725	2014-01-18	2014-01-07	double-stranded RNA binding	0.0063573
influenza	3725	2015-01-08	2015-01-07	double-stranded RNA binding	0.006061
influenza	3727	2013-01-08	2013-01-05	single-stranded RNA binding	0.00014195
influenza	3727	2014-01-18	2014-01-07	single-stranded RNA binding	3.0396e-05
influenza	3727	2015-01-08	2015-01-07	single-stranded RNA binding	0.00017503
influenza	5488	2013-01-08	2013-01-05	binding	0.0078245
influenza	5488	2014-01-18	2014-01-07	binding	0.0025962
influenza	5488	2015-01-08	2015-01-07	binding	0.0056717
influenza	5507	2004-03-29	2004-02-14	copper ion binding	0.037062
influenza	5507	2005-02-11	2005-01-03	copper ion binding	0.030765
influenza	5515	2013-01-08	2013-01-05	protein binding	0.0073329
influenza	5515	2014-01-18	2014-01-07	protein binding	0.0015289
influenza	5515	2015-01-08	2015-01-07	protein binding	0.0029409
influenza	5622	2015-01-08	2015-01-07	intracellular	0.032694
influenza	5694	2005-02-11	2005-01-03	chromosome	1.8642e-05
influenza	5694	2006-01-19	2006-01-03	chromosome	0.00010968
influenza	5694	2007-01-13	2007-01-03	chromosome	0.0022642
influenza	5694	2008-01-20	2008-01-05	chromosome	0.010189
influenza	5694	2009-01-18	2009-01-09	chromosome	0.034836
influenza	5694	2010-01-24	2010-01-05	chromosome	0.020076
influenza	5694	2011-01-01	2011-01-05	chromosome	0.040223
influenza	5694	2013-01-08	2013-01-05	chromosome	0.035386
influenza	5694	2015-01-08	2015-01-07	chromosome	0.0081608
influenza	5829	2012-01-11	2012-01-04	cytosol	0.046784
influenza	5829	2013-01-08	2013-01-05	cytosol	0.027053
influenza	5829	2014-01-18	2014-01-07	cytosol	0.029737
influenza	5829	2015-01-08	2015-01-07	cytosol	0.0032696
influenza	6259	2005-02-11	2005-01-03	DNA metabolism	0.011786
influenza	6259	2006-01-19	2006-01-03	DNA metabolism	0.009128
influenza	6259	2007-01-13	2007-01-03	DNA metabolic process	0.027553
influenza	6304	2015-01-08	2015-01-07	DNA modification	0.038066
influenza	6305	2015-01-08	2015-01-07	DNA alkylation	0.0094843
influenza	6306	2015-01-08	2015-01-07	DNA methylation	0.0094843
influenza	6323	2005-02-11	2005-01-03	DNA packaging	4.8639e-05
influenza	6323	2006-01-19	2006-01-03	DNA packaging	0.00020112
influenza	6323	2007-01-13	2007-01-03	DNA packaging	0.0017317
influenza	6323	2008-01-20	2008-01-05	DNA packaging	0.014251
influenza	6323	2009-01-18	2009-01-09	DNA packaging	0.025717
influenza	6323	2010-01-24	2010-01-05	DNA packaging	0.021059
influenza	6323	2011-01-01	2011-01-05	DNA packaging	0.0001559
influenza	6323	2012-01-11	2012-01-04	DNA packaging	0.00015731
influenza	6323	2013-01-08	2013-01-05	DNA packaging	0.00034171
influenza	6323	2014-01-18	2014-01-07	DNA packaging	0.00057023
influenza	6323	2015-01-08	2015-01-07	DNA packaging	0.00059948
influenza	6325	2005-02-11	2005-01-03	establishment and/or maintenance of chromatin architecture	0.011786
influenza	6325	2006-01-19	2006-01-03	establishment and/or maintenance of chromatin architecture	0.00012859
influenza	6325	2007-01-13	2007-01-03	establishment and/or maintenance of chromatin architecture	0.0016687
influenza	6325	2008-01-20	2008-01-05	establishment and/or maintenance of chromatin architecture	0.011759
influenza	6325	2009-01-18	2009-01-09	establishment or maintenance of chromatin architecture	0.01703
influenza	6325	2010-01-24	2010-01-05	chromatin organization	0.039353
influenza	6325	2011-01-01	2011-01-05	chromatin organization	0.037068
influenza	6325	2013-01-08	2013-01-05	chromatin organization	0.011109
influenza	6325	2014-01-18	2014-01-07	chromatin organization	0.017716
influenza	6325	2015-01-08	2015-01-07	chromatin organization	0.0085979
influenza	6333	2004-03-29	2004-02-14	chromatin assembly/disassembly	0.025176
influenza	6333	2005-02-11	2005-01-03	chromatin assembly or disassembly	1.396e-05
influenza	6333	2006-01-19	2006-01-03	chromatin assembly or disassembly	0.00025933
influenza	6333	2007-01-13	2007-01-03	chromatin assembly or disassembly	0.0043478
influenza	6333	2008-01-20	2008-01-05	chromatin assembly or disassembly	0.046978
influenza	6333	2009-01-18	2009-01-09	chromatin assembly or disassembly	0.01703
influenza	6333	2010-01-24	2010-01-05	chromatin assembly or disassembly	0.019473
influenza	6333	2011-01-01	2011-01-05	chromatin assembly or disassembly	0.00011233
influenza	6333	2012-01-11	2012-01-04	chromatin assembly or disassembly	0.00020084
influenza	6333	2013-01-08	2013-01-05	chromatin assembly or disassembly	0.00043821
influenza	6333	2014-01-18	2014-01-07	chromatin assembly or disassembly	0.00053239
influenza	6333	2015-01-08	2015-01-07	chromatin assembly or disassembly	0.00064296
influenza	6334	2004-03-29	2004-02-14	nucleosome assembly	0.023258
influenza	6334	2005-02-11	2005-01-03	nucleosome assembly	4.4154e-06
influenza	6334	2006-01-19	2006-01-03	nucleosome assembly	1.2443e-05
influenza	6334	2007-01-13	2007-01-03	nucleosome assembly	0.00048184
influenza	6334	2008-01-20	2008-01-05	nucleosome assembly	0.006403
influenza	6334	2009-01-18	2009-01-09	nucleosome assembly	0.0064873
influenza	6334	2010-01-24	2010-01-05	nucleosome assembly	0.004827
influenza	6334	2011-01-01	2011-01-05	nucleosome assembly	2.2933e-05
influenza	6334	2012-01-11	2012-01-04	nucleosome assembly	7.041e-06
influenza	6334	2013-01-08	2013-01-05	nucleosome assembly	2.0596e-05
influenza	6334	2014-01-18	2014-01-07	nucleosome assembly	2.3288e-05
influenza	6334	2015-01-08	2015-01-07	nucleosome assembly	3.3449e-05
influenza	6335	2015-01-08	2015-01-07	DNA replication-dependent nucleosome assembly	4.7515e-06
influenza	6342	2015-01-08	2015-01-07	chromatin silencing	0.0018662
influenza	6461	2005-02-11	2005-01-03	protein complex assembly	0.015174
influenza	6461	2006-01-19	2006-01-03	protein complex assembly	0.014025
influenza	6482	2015-01-08	2015-01-07	protein demethylation	0.038435
influenza	6858	2013-01-08	2013-01-05	extracellular transport	0.039806
influenza	6858	2014-01-18	2014-01-07	extracellular transport	0.038572
influenza	6858	2015-01-08	2015-01-07	extracellular transport	0.030593
influenza	6950	2012-01-11	2012-01-04	response to stress	0.0060851
influenza	6950	2013-01-08	2013-01-05	response to stress	0.008993
influenza	6950	2014-01-18	2014-01-07	response to stress	0.0017309
influenza	6950	2015-01-08	2015-01-07	response to stress	0.00011635
influenza	6952	2012-01-11	2012-01-04	defense response	6.1988e-08
influenza	6952	2013-01-08	2013-01-05	defense response	9.376e-08
influenza	6952	2014-01-18	2014-01-07	defense response	7.0158e-08
influenza	6952	2015-01-08	2015-01-07	defense response	6.5929e-10
influenza	6955	2012-01-11	2012-01-04	immune response	3.2032e-07
influenza	6955	2013-01-08	2013-01-05	immune response	1.6089e-06
influenza	6955	2014-01-18	2014-01-07	immune response	9.9395e-07
influenza	6955	2015-01-08	2015-01-07	immune response	4.7367e-08
influenza	6959	2015-01-08	2015-01-07	humoral immune response	0.030307
influenza	7001	2005-02-11	2005-01-03	chromosome organization and biogenesis (sensu Eukaryota)	0.016399
influenza	7001	2006-01-19	2006-01-03	chromosome organization and biogenesis (sensu Eukaryota)	0.00029747
influenza	7001	2007-01-13	2007-01-03	chromosome organization and biogenesis (sensu the Eukaryota research community)	0.001684
influenza	7165	2012-01-11	2012-01-04	signal transduction	0.022817
influenza	7165	2013-01-08	2013-01-05	signal transduction	0.008686
influenza	7165	2014-01-18	2014-01-07	signal transduction	0.0037727
influenza	7165	2015-01-08	2015-01-07	signal transduction	0.030157
influenza	7166	2015-01-08	2015-01-07	cell surface receptor signaling pathway	0.02699
influenza	8214	2015-01-08	2015-01-07	protein dealkylation	0.038435
influenza	9605	2015-01-08	2015-01-07	response to external stimulus	0.00053286
influenza	9607	2012-01-11	2012-01-04	response to biotic stimulus	0.021479
influenza	9607	2013-01-08	2013-01-05	response to biotic stimulus	9.991e-07
influenza	9607	2014-01-18	2014-01-07	response to biotic stimulus	2.4087e-08
influenza	9607	2015-01-08	2015-01-07	response to biotic stimulus	1.1465e-10
influenza	9615	2008-01-20	2008-01-05	response to virus	0.046978
influenza	9615	2012-01-11	2012-01-04	response to virus	0.0015102
influenza	9615	2013-01-08	2013-01-05	response to virus	4.9404e-08
influenza	9615	2014-01-18	2014-01-07	response to virus	1.7765e-09
influenza	9615	2015-01-08	2015-01-07	response to virus	8.8732e-10
influenza	9617	2015-01-08	2015-01-07	response to bacterium	0.009858
influenza	10033	2012-01-11	2012-01-04	response to organic substance	0.0076816
influenza	10033	2014-01-18	2014-01-07	response to organic substance	0.0038665
influenza	10033	2015-01-08	2015-01-07	response to organic substance	0.0034628
influenza	10043	2012-01-11	2012-01-04	response to zinc ion	0.01055
influenza	10043	2013-01-08	2013-01-05	response to zinc ion	0.003877
influenza	10043	2014-01-18	2014-01-07	response to zinc ion	0.003375
influenza	10043	2015-01-08	2015-01-07	response to zinc ion	0.0027707
influenza	16458	2015-01-08	2015-01-07	gene silencing	0.00020393
influenza	16577	2015-01-08	2015-01-07	histone demethylation	0.030157
influenza	19060	2012-01-11	2012-01-04	intracellular transport of viral proteins in host cell	0.046784
influenza	19060	2013-01-08	2013-01-05	intracellular transport of viral proteins in host cell	0.039806
influenza	19060	2014-01-18	2014-01-07	intracellular transport of viral protein in host cell	0.038572
influenza	19060	2015-01-08	2015-01-07	intracellular transport of viral protein in host cell	0.030593
influenza	19221	2012-01-11	2012-01-04	cytokine-mediated signaling pathway	5.9158e-07
influenza	19221	2013-01-08	2013-01-05	cytokine-mediated signaling pathway	8.0637e-07
influenza	19221	2014-01-18	2014-01-07	cytokine-mediated signaling pathway	8.2503e-07
influenza	19221	2015-01-08	2015-01-07	cytokine-mediated signaling pathway	5.6693e-08
influenza	19730	2015-01-08	2015-01-07	antimicrobial humoral response	0.00022273
influenza	19731	2015-01-08	2015-01-07	antibacterial humoral response	0.00022273
influenza	30016	2014-01-18	2014-01-07	myofibril	0.038572
influenza	30581	2012-01-11	2012-01-04	symbiont intracellular protein transport in host	0.046784
influenza	30581	2013-01-08	2013-01-05	symbiont intracellular protein transport in host	0.039806
influenza	30581	2014-01-18	2014-01-07	symbiont intracellular protein transport in host	0.038572
influenza	30581	2015-01-08	2015-01-07	symbiont intracellular protein transport in host	0.030593
influenza	31347	2013-01-08	2013-01-05	regulation of defense response	0.024065
influenza	31497	2006-01-19	2006-01-03	chromatin assembly	8.8362e-05
influenza	31497	2007-01-13	2007-01-03	chromatin assembly	0.0016687
influenza	31497	2008-01-20	2008-01-05	chromatin assembly	0.017975
influenza	31497	2009-01-18	2009-01-09	chromatin assembly	0.0064873
influenza	31497	2010-01-24	2010-01-05	chromatin assembly	0.0091104
influenza	31497	2011-01-01	2011-01-05	chromatin assembly	4.8534e-05
influenza	31497	2012-01-11	2012-01-04	chromatin assembly	2.1279e-05
influenza	31497	2013-01-08	2013-01-05	chromatin assembly	5.7802e-05
influenza	31497	2014-01-18	2014-01-07	chromatin assembly	7.9818e-05
influenza	31497	2015-01-08	2015-01-07	chromatin assembly	0.00013534
influenza	31982	2015-01-08	2015-01-07	vesicle	0.038402
influenza	31988	2015-01-08	2015-01-07	membrane-bounded vesicle	0.027086
influenza	32388	2012-01-11	2012-01-04	positive regulation of intracellular transport	0.046784
influenza	32451	2015-01-08	2015-01-07	demethylase activity	0.038435
influenza	32452	2015-01-08	2015-01-07	histone demethylase activity	0.020852
influenza	32479	2012-01-11	2012-01-04	regulation of type I interferon production	0.041736
influenza	32479	2013-01-08	2013-01-05	regulation of type I interferon production	0.0042124
influenza	32479	2014-01-18	2014-01-07	regulation of type I interferon production	0.039744
influenza	32479	2015-01-08	2015-01-07	regulation of type I interferon production	0.02973
influenza	32480	2013-01-08	2013-01-05	negative regulation of type I interferon production	0.018708
influenza	32480	2014-01-18	2014-01-07	negative regulation of type I interferon production	0.01764
influenza	32480	2015-01-08	2015-01-07	negative regulation of type I interferon production	0.016161
influenza	32647	2013-01-08	2013-01-05	regulation of interferon-alpha production	0.02266
influenza	32647	2014-01-18	2014-01-07	regulation of interferon-alpha production	0.021151
influenza	32647	2015-01-08	2015-01-07	regulation of interferon-alpha production	0.016161
influenza	32727	2013-01-08	2013-01-05	positive regulation of interferon-alpha production	0.036483
influenza	32727	2014-01-18	2014-01-07	positive regulation of interferon-alpha production	0.037102
influenza	32727	2015-01-08	2015-01-07	positive regulation of interferon-alpha production	0.010447
influenza	32776	2015-01-08	2015-01-07	DNA methylation on cytosine	0.00011905
influenza	32993	2009-01-18	2009-01-09	protein-DNA complex	4.3554e-05
influenza	32993	2010-01-24	2010-01-05	protein-DNA complex	0.00010619
influenza	32993	2011-01-01	2011-01-05	protein-DNA complex	1.9748e-05
influenza	32993	2012-01-11	2012-01-04	protein-DNA complex	5.8689e-06
influenza	32993	2013-01-08	2013-01-05	protein-DNA complex	3.12e-05
influenza	32993	2014-01-18	2014-01-07	protein-DNA complex	0.00014566
influenza	32993	2015-01-08	2015-01-07	protein-DNA complex	0.0030154
influenza	34097	2012-01-11	2012-01-04	response to cytokine stimulus	9.0296e-06
influenza	34097	2013-01-08	2013-01-05	response to cytokine stimulus	4.506e-06
influenza	34097	2014-01-18	2014-01-07	response to cytokine	1.7147e-05
influenza	34097	2015-01-08	2015-01-07	response to cytokine	2.4922e-06
influenza	34340	2012-01-11	2012-01-04	response to type I interferon	1.2749e-08
influenza	34340	2013-01-08	2013-01-05	response to type I interferon	1.7027e-08
influenza	34340	2014-01-18	2014-01-07	response to type I interferon	1.7588e-08
influenza	34340	2015-01-08	2015-01-07	response to type I interferon	1.6442e-10
influenza	34341	2012-01-11	2012-01-04	response to interferon-gamma	0.0020883
influenza	34341	2013-01-08	2013-01-05	response to interferon-gamma	0.00014195
influenza	34341	2014-01-18	2014-01-07	response to interferon-gamma	0.00013595
influenza	34341	2015-01-08	2015-01-07	response to interferon-gamma	1.2353e-06
influenza	34723	2015-01-08	2015-01-07	DNA replication-dependent nucleosome organization	4.7515e-06
influenza	34728	2009-01-18	2009-01-09	nucleosome organization	0.01703
influenza	34728	2010-01-24	2010-01-05	nucleosome organization	0.013042
influenza	34728	2011-01-01	2011-01-05	nucleosome organization	6.3111e-05
influenza	34728	2012-01-11	2012-01-04	nucleosome organization	8.3284e-05
influenza	34728	2013-01-08	2013-01-05	nucleosome organization	0.00028829
influenza	34728	2014-01-18	2014-01-07	nucleosome organization	0.00039689
influenza	34728	2015-01-08	2015-01-07	nucleosome organization	0.00064296
influenza	35455	2013-01-08	2013-01-05	response to interferon-alpha	0.022424
influenza	35455	2014-01-18	2014-01-07	response to interferon-alpha	0.0025457
influenza	35455	2015-01-08	2015-01-07	response to interferon-alpha	0.0021331
influenza	35456	2013-01-08	2013-01-05	response to interferon-beta	0.0046456
influenza	35456	2014-01-18	2014-01-07	response to interferon-beta	0.0040225
influenza	35456	2015-01-08	2015-01-07	response to interferon-beta	0.028402
influenza	35574	2015-01-08	2015-01-07	histone H4-K20 demethylation	0.008599
influenza	35575	2015-01-08	2015-01-07	histone demethylase activity (H4-K20 specific)	0.008599
influenza	39528	2013-01-08	2013-01-05	cytoplasmic pattern recognition receptor signaling pathway in response to virus	0.014033
influenza	39528	2014-01-18	2014-01-07	cytoplasmic pattern recognition receptor signaling pathway in response to virus	0.013243
influenza	39528	2015-01-08	2015-01-07	cytoplasmic pattern recognition receptor signaling pathway in response to virus	0.010447
influenza	42221	2014-01-18	2014-01-07	response to chemical	0.010693
influenza	42221	2015-01-08	2015-01-07	response to chemical	0.013883
influenza	42742	2015-01-08	2015-01-07	defense response to bacterium	0.029552
influenza	43207	2015-01-08	2015-01-07	response to external biotic stimulus	1.1465e-10
influenza	43230	2015-01-08	2015-01-07	extracellular organelle	0.038402
influenza	43414	2015-01-08	2015-01-07	macromolecule methylation	0.030593
influenza	43900	2013-01-08	2013-01-05	regulation of multi-organism process	0.003877
influenza	43900	2014-01-18	2014-01-07	regulation of multi-organism process	0.0015289
influenza	43900	2015-01-08	2015-01-07	regulation of multi-organism process	0.00026109
influenza	43901	2013-01-08	2013-01-05	negative regulation of multi-organism process	1.2361e-05
influenza	43901	2014-01-18	2014-01-07	negative regulation of multi-organism process	2.0202e-05
influenza	43901	2015-01-08	2015-01-07	negative regulation of multi-organism process	1.5903e-05
influenza	43903	2014-01-18	2014-01-07	regulation of symbiosis, encompassing mutualism through parasitism	0.013216
influenza	43903	2015-01-08	2015-01-07	regulation of symbiosis, encompassing mutualism through parasitism	0.0009659
influenza	44424	2015-01-08	2015-01-07	intracellular part	0.043207
influenza	44427	2007-01-13	2007-01-03	chromosomal part	0.0016687
influenza	44427	2008-01-20	2008-01-05	chromosomal part	0.0045985
influenza	44427	2009-01-18	2009-01-09	chromosomal part	0.01703
influenza	44427	2010-01-24	2010-01-05	chromosomal part	0.013042
influenza	44427	2011-01-01	2011-01-05	chromosomal part	0.022502
influenza	44427	2012-01-11	2012-01-04	chromosomal part	0.022958
influenza	44427	2013-01-08	2013-01-05	chromosomal part	0.0078245
influenza	44427	2014-01-18	2014-01-07	chromosomal part	0.010693
influenza	44427	2015-01-08	2015-01-07	chromosomal part	0.042687
influenza	44728	2015-01-08	2015-01-07	DNA methylation or demethylation	0.038402
influenza	44815	2014-01-18	2014-01-07	DNA packaging complex	2.3109e-05
influenza	44815	2015-01-08	2015-01-07	DNA packaging complex	0.0011892
influenza	45069	2012-01-11	2012-01-04	regulation of viral genome replication	0.01949
influenza	45069	2013-01-08	2013-01-05	regulation of viral genome replication	9.991e-07
influenza	45069	2014-01-18	2014-01-07	regulation of viral genome replication	3.1514e-07
influenza	45069	2015-01-08	2015-01-07	regulation of viral genome replication	3.759e-06
influenza	45071	2012-01-11	2012-01-04	negative regulation of viral genome replication	0.0064102
influenza	45071	2013-01-08	2013-01-05	negative regulation of viral genome replication	1.1916e-06
influenza	45071	2014-01-18	2014-01-07	negative regulation of viral genome replication	1.1219e-07
influenza	45071	2015-01-08	2015-01-07	negative regulation of viral genome replication	5.1734e-07
influenza	45087	2012-01-11	2012-01-04	innate immune response	1.5463e-09
influenza	45087	2013-01-08	2013-01-05	innate immune response	1.081e-09
influenza	45087	2014-01-18	2014-01-07	innate immune response	2.4087e-08
influenza	45087	2015-01-08	2015-01-07	innate immune response	1.1465e-10
influenza	45652	2012-01-11	2012-01-04	regulation of megakaryocyte differentiation	0.044171
influenza	45652	2013-01-08	2013-01-05	regulation of megakaryocyte differentiation	0.044655
influenza	45652	2015-01-08	2015-01-07	regulation of megakaryocyte differentiation	0.046375
influenza	45653	2010-01-24	2010-01-05	negative regulation of megakaryocyte differentiation	0.020076
influenza	45653	2011-01-01	2011-01-05	negative regulation of megakaryocyte differentiation	0.023754
influenza	45653	2012-01-11	2012-01-04	negative regulation of megakaryocyte differentiation	0.013559
influenza	45653	2013-01-08	2013-01-05	negative regulation of megakaryocyte differentiation	0.011831
influenza	45653	2014-01-18	2014-01-07	negative regulation of megakaryocyte differentiation	0.011295
influenza	45653	2015-01-08	2015-01-07	negative regulation of megakaryocyte differentiation	0.011566
influenza	46686	2012-01-11	2012-01-04	response to cadmium ion	0.024954
influenza	46686	2013-01-08	2013-01-05	response to cadmium ion	0.036483
influenza	46686	2014-01-18	2014-01-07	response to cadmium ion	0.037102
influenza	46686	2015-01-08	2015-01-07	response to cadmium ion	0.028402
influenza	46719	2012-01-11	2012-01-04	regulation of viral protein levels in host cell	0.046784
influenza	46719	2013-01-08	2013-01-05	regulation of viral protein levels in host cell	0.039806
influenza	46719	2014-01-18	2014-01-07	regulation by virus of viral protein levels in host cell	0.038572
influenza	48525	2012-01-11	2012-01-04	negative regulation of viral reproduction	0.0064102
influenza	48525	2013-01-08	2013-01-05	negative regulation of viral reproduction	1.9163e-06
influenza	48525	2014-01-18	2014-01-07	negative regulation of viral process	4.2631e-06
influenza	48525	2015-01-08	2015-01-07	negative regulation of viral process	3.3449e-05
influenza	50688	2013-01-08	2013-01-05	regulation of defense response to virus	0.02921
influenza	50688	2014-01-18	2014-01-07	regulation of defense response to virus	0.033365
influenza	50688	2015-01-08	2015-01-07	regulation of defense response to virus	0.039247
influenza	50776	2014-01-18	2014-01-07	regulation of immune response	0.039744
influenza	50792	2013-01-08	2013-01-05	regulation of viral reproduction	0.033196
influenza	50792	2014-01-18	2014-01-07	regulation of viral process	0.0081814
influenza	50792	2015-01-08	2015-01-07	regulation of viral process	0.00053286
influenza	50830	2015-01-08	2015-01-07	defense response to Gram-positive bacterium	0.00027959
influenza	50896	2012-01-11	2012-01-04	response to stimulus	0.0016969
influenza	50896	2013-01-08	2013-01-05	response to stimulus	0.00084212
influenza	50896	2014-01-18	2014-01-07	response to stimulus	0.00015624
influenza	50896	2015-01-08	2015-01-07	response to stimulus	0.0039684
influenza	51276	2005-02-11	2005-01-03	chromosome organization and biogenesis	0.016399
influenza	51276	2006-01-19	2006-01-03	chromosome organization and biogenesis	0.00025933
influenza	51276	2007-01-13	2007-01-03	chromosome organization and biogenesis	0.0022171
influenza	51276	2008-01-20	2008-01-05	chromosome organization and biogenesis	0.021179
influenza	51276	2009-01-18	2009-01-09	chromosome organization	0.034836
influenza	51276	2015-01-08	2015-01-07	chromosome organization	0.01463
influenza	51607	2013-01-08	2013-01-05	defense response to virus	0.0054774
influenza	51607	2014-01-18	2014-01-07	defense response to virus	1.059e-05
influenza	51607	2015-01-08	2015-01-07	defense response to virus	1.5903e-05
influenza	51704	2013-01-08	2013-01-05	multi-organism process	0.0058914
influenza	51704	2014-01-18	2014-01-07	multi-organism process	0.00038574
influenza	51704	2015-01-08	2015-01-07	multi-organism process	0.0039128
influenza	51707	2012-01-11	2012-01-04	response to other organism	0.026893
influenza	51707	2013-01-08	2013-01-05	response to other organism	1.131e-06
influenza	51707	2014-01-18	2014-01-07	response to other organism	2.6402e-08
influenza	51707	2015-01-08	2015-01-07	response to other organism	1.1465e-10
influenza	51708	2012-01-11	2012-01-04	intracellular protein transport in other organism involved in symbiotic interaction	0.046784
influenza	51708	2013-01-08	2013-01-05	intracellular protein transport in other organism involved in symbiotic interaction	0.039806
influenza	51708	2014-01-18	2014-01-07	intracellular protein transport in other organism involved in symbiotic interaction	0.038572
influenza	51708	2015-01-08	2015-01-07	intracellular protein transport in other organism involved in symbiotic interaction	0.030593
influenza	51716	2012-01-11	2012-01-04	cellular response to stimulus	0.0031245
influenza	51716	2013-01-08	2013-01-05	cellular response to stimulus	0.00098551
influenza	51716	2014-01-18	2014-01-07	cellular response to stimulus	0.00032274
influenza	51716	2015-01-08	2015-01-07	cellular response to stimulus	0.005981
influenza	60333	2012-01-11	2012-01-04	interferon-gamma-mediated signaling pathway	0.0012122
influenza	60333	2013-01-08	2013-01-05	interferon-gamma-mediated signaling pathway	0.00060001
influenza	60333	2014-01-18	2014-01-07	interferon-gamma-mediated signaling pathway	0.00053239
influenza	60333	2015-01-08	2015-01-07	interferon-gamma-mediated signaling pathway	1.8433e-05
influenza	60337	2012-01-11	2012-01-04	type I interferon-mediated signaling pathway	1.0476e-08
influenza	60337	2013-01-08	2013-01-05	type I interferon-mediated signaling pathway	1.4e-08
influenza	60337	2014-01-18	2014-01-07	type I interferon signaling pathway	1.4461e-08
influenza	60337	2015-01-08	2015-01-07	type I interferon signaling pathway	1.1465e-10
influenza	65004	2007-01-13	2007-01-03	protein-DNA complex assembly	0.0075547
influenza	65004	2010-01-24	2010-01-05	protein-DNA complex assembly	0.013042
influenza	65004	2011-01-01	2011-01-05	protein-DNA complex assembly	8.3798e-05
influenza	65004	2012-01-11	2012-01-04	protein-DNA complex assembly	4.9694e-05
influenza	65004	2013-01-08	2013-01-05	protein-DNA complex assembly	0.00014195
influenza	65004	2014-01-18	2014-01-07	protein-DNA complex assembly	0.00015197
influenza	65004	2015-01-08	2015-01-07	protein-DNA complex assembly	0.00017939
influenza	65010	2015-01-08	2015-01-07	extracellular membrane-bounded organelle	0.038402
influenza	70062	2015-01-08	2015-01-07	extracellular vesicular exosome	0.038402
influenza	70076	2015-01-08	2015-01-07	histone lysine demethylation	0.026239
influenza	70887	2012-01-11	2012-01-04	cellular response to chemical stimulus	0.0016371
influenza	70887	2013-01-08	2013-01-05	cellular response to chemical stimulus	0.011484
influenza	70887	2014-01-18	2014-01-07	cellular response to chemical stimulus	0.0013799
influenza	70887	2015-01-08	2015-01-07	cellular response to chemical stimulus	0.00031656
influenza	71103	2010-01-24	2010-01-05	DNA conformation change	0.018769
influenza	71103	2011-01-01	2011-01-05	DNA conformation change	0.0001559
influenza	71103	2012-01-11	2012-01-04	DNA conformation change	5.5428e-05
influenza	71103	2013-01-08	2013-01-05	DNA conformation change	0.00041688
influenza	71103	2014-01-18	2014-01-07	DNA conformation change	0.0006359
influenza	71103	2015-01-08	2015-01-07	DNA conformation change	0.00046765
influenza	71241	2012-01-11	2012-01-04	cellular response to inorganic substance	0.0026163
influenza	71248	2012-01-11	2012-01-04	cellular response to metal ion	0.009454
influenza	71248	2015-01-08	2015-01-07	cellular response to metal ion	0.038066
influenza	71276	2012-01-11	2012-01-04	cellular response to cadmium ion	0.0015102
influenza	71276	2013-01-08	2013-01-05	cellular response to cadmium ion	0.0046456
influenza	71276	2014-01-18	2014-01-07	cellular response to cadmium ion	0.0040225
influenza	71276	2015-01-08	2015-01-07	cellular response to cadmium ion	0.003409
influenza	71294	2012-01-11	2012-01-04	cellular response to zinc ion	0.012945
influenza	71294	2013-01-08	2013-01-05	cellular response to zinc ion	0.0030264
influenza	71294	2014-01-18	2014-01-07	cellular response to zinc ion	0.0025457
influenza	71294	2015-01-08	2015-01-07	cellular response to zinc ion	0.00024943
influenza	71310	2012-01-11	2012-01-04	cellular response to organic substance	0.0034935
influenza	71310	2014-01-18	2014-01-07	cellular response to organic substance	0.0053481
influenza	71310	2015-01-08	2015-01-07	cellular response to organic substance	0.0032411
influenza	71345	2012-01-11	2012-01-04	cellular response to cytokine stimulus	3.6329e-06
influenza	71345	2013-01-08	2013-01-05	cellular response to cytokine stimulus	4.6016e-06
influenza	71345	2014-01-18	2014-01-07	cellular response to cytokine stimulus	1.7147e-05
influenza	71345	2015-01-08	2015-01-07	cellular response to cytokine stimulus	6.7626e-07
influenza	71346	2012-01-11	2012-01-04	cellular response to interferon-gamma	0.00053908
influenza	71346	2013-01-08	2013-01-05	cellular response to interferon-gamma	0.00062748
influenza	71346	2014-01-18	2014-01-07	cellular response to interferon-gamma	0.00055905
influenza	71346	2015-01-08	2015-01-07	cellular response to interferon-gamma	5.2948e-06
influenza	71357	2012-01-11	2012-01-04	cellular response to type I interferon	1.0476e-08
influenza	71357	2013-01-08	2013-01-05	cellular response to type I interferon	1.4e-08
influenza	71357	2014-01-18	2014-01-07	cellular response to type I interferon	1.4461e-08
influenza	71357	2015-01-08	2015-01-07	cellular response to type I interferon	1.1465e-10
influenza	71824	2011-01-01	2011-01-05	protein-DNA complex subunit organization	0.00015107
influenza	71824	2012-01-11	2012-01-04	protein-DNA complex subunit organization	0.00027677
influenza	71824	2013-01-08	2013-01-05	protein-DNA complex subunit organization	0.00065604
influenza	71824	2014-01-18	2014-01-07	protein-DNA complex subunit organization	0.0015289
influenza	71824	2015-01-08	2015-01-07	protein-DNA complex subunit organization	0.0022535
influenza	90316	2012-01-11	2012-01-04	positive regulation of intracellular protein transport	0.032004
influenza	98542	2014-01-18	2014-01-07	defense response to other organism	0.0013799
influenza	98542	2015-01-08	2015-01-07	defense response to other organism	4.4435e-07
influenza	98586	2015-01-08	2015-01-07	cellular response to virus	0.010447
influenza	1900246	2013-01-08	2013-01-05	positive regulation of RIG-I signaling pathway	0.039806
influenza	1900246	2014-01-18	2014-01-07	positive regulation of RIG-I signaling pathway	0.038572
influenza	1901533	2014-01-18	2014-01-07	negative regulation of hematopoietic progenitor cell differentiation	0.037453
influenza	1901533	2015-01-08	2015-01-07	negative regulation of hematopoietic progenitor cell differentiation	0.038402
influenza	1903561	2015-01-08	2015-01-07	extracellular vesicle	0.038402
influenza	1990104	2014-01-18	2014-01-07	DNA bending complex	4.9742e-06
influenza	1990104	2015-01-08	2015-01-07	DNA bending complex	0.00029509
influenza	1990267	2015-01-08	2015-01-07	response to transition metal nanoparticle	0.026239
influenza	2000242	2013-01-08	2013-01-05	negative regulation of reproductive process	0.00077883

## Sheet: 2B_lungCancer_NO_IEA_yearly
Supplementary Data 2B: All significant GO terms for non-small cell lung cancer for yearly GO updates (year of ontology version = year of GO annotation version, p-value < 0.05)
Disease	GO id	Annotation	Ontology	GO term	p-value
non-small_cell_lung_cancer	87	2006-01-19	2006-01-03	M phase of mitotic cell cycle	0.036423
non-small_cell_lung_cancer	87	2008-01-20	2008-01-05	M phase of mitotic cell cycle	0.0049562
non-small_cell_lung_cancer	87	2011-01-01	2011-01-05	M phase of mitotic cell cycle	0.014185
non-small_cell_lung_cancer	87	2012-01-11	2012-01-04	M phase of mitotic cell cycle	0.00031381
non-small_cell_lung_cancer	87	2013-01-08	2013-01-05	M phase of mitotic cell cycle	0.00036062
non-small_cell_lung_cancer	236	2012-01-11	2012-01-04	mitotic prometaphase	0.034382
non-small_cell_lung_cancer	236	2013-01-08	2013-01-05	mitotic prometaphase	0.02336
non-small_cell_lung_cancer	278	2008-01-20	2008-01-05	mitotic cell cycle	0.0060334
non-small_cell_lung_cancer	278	2011-01-01	2011-01-05	mitotic cell cycle	0.010652
non-small_cell_lung_cancer	278	2012-01-11	2012-01-04	mitotic cell cycle	8.2547e-05
non-small_cell_lung_cancer	278	2013-01-08	2013-01-05	mitotic cell cycle	3.4742e-05
non-small_cell_lung_cancer	278	2014-01-18	2014-01-07	mitotic cell cycle	0.0015122
non-small_cell_lung_cancer	278	2015-01-08	2015-01-07	mitotic cell cycle	0.024329
non-small_cell_lung_cancer	279	2008-01-20	2008-01-05	M phase	0.01654
non-small_cell_lung_cancer	279	2011-01-01	2011-01-05	M phase	0.024338
non-small_cell_lung_cancer	279	2012-01-11	2012-01-04	M phase	0.00014067
non-small_cell_lung_cancer	279	2013-01-08	2013-01-05	M phase	0.00060997
non-small_cell_lung_cancer	280	2011-01-01	2011-01-05	nuclear division	0.042092
non-small_cell_lung_cancer	280	2012-01-11	2012-01-04	nuclear division	0.00081015
non-small_cell_lung_cancer	280	2013-01-08	2013-01-05	nuclear division	0.00060997
non-small_cell_lung_cancer	775	2011-01-01	2011-01-05	chromosome, centromeric region	0.024338
non-small_cell_lung_cancer	775	2012-01-11	2012-01-04	chromosome, centromeric region	0.00031381
non-small_cell_lung_cancer	775	2013-01-08	2013-01-05	chromosome, centromeric region	0.00060997
non-small_cell_lung_cancer	775	2014-01-18	2014-01-07	chromosome, centromeric region	0.0046099
non-small_cell_lung_cancer	775	2015-01-08	2015-01-07	chromosome, centromeric region	0.034275
non-small_cell_lung_cancer	776	2011-01-01	2011-01-05	kinetochore	0.024338
non-small_cell_lung_cancer	776	2012-01-11	2012-01-04	kinetochore	0.00058862
non-small_cell_lung_cancer	776	2013-01-08	2013-01-05	kinetochore	0.00060997
non-small_cell_lung_cancer	776	2014-01-18	2014-01-07	kinetochore	0.003457
non-small_cell_lung_cancer	776	2015-01-08	2015-01-07	kinetochore	0.016464
non-small_cell_lung_cancer	5819	2012-01-11	2012-01-04	spindle	0.00073943
non-small_cell_lung_cancer	5819	2013-01-08	2013-01-05	spindle	0.00065494
non-small_cell_lung_cancer	5819	2014-01-18	2014-01-07	spindle	0.004565
non-small_cell_lung_cancer	5819	2015-01-08	2015-01-07	spindle	0.016464
non-small_cell_lung_cancer	7049	2008-01-20	2008-01-05	cell cycle	0.016789
non-small_cell_lung_cancer	7049	2011-01-01	2011-01-05	cell cycle	0.01511
non-small_cell_lung_cancer	7049	2012-01-11	2012-01-04	cell cycle	0.00013588
non-small_cell_lung_cancer	7049	2013-01-08	2013-01-05	cell cycle	0.00026181
non-small_cell_lung_cancer	7049	2014-01-18	2014-01-07	cell cycle	0.0015122
non-small_cell_lung_cancer	7067	2006-01-19	2006-01-03	mitosis	0.036423
non-small_cell_lung_cancer	7067	2008-01-20	2008-01-05	mitosis	0.0060334
non-small_cell_lung_cancer	7067	2011-01-01	2011-01-05	mitosis	0.042092
non-small_cell_lung_cancer	7067	2012-01-11	2012-01-04	mitosis	0.00081015
non-small_cell_lung_cancer	7067	2013-01-08	2013-01-05	mitosis	0.00060997
non-small_cell_lung_cancer	7088	2008-01-20	2008-01-05	regulation of mitosis	0.0049562
non-small_cell_lung_cancer	7093	2008-01-20	2008-01-05	mitotic cell cycle checkpoint	0.045848
non-small_cell_lung_cancer	10564	2012-01-11	2012-01-04	regulation of cell cycle process	0.034341
non-small_cell_lung_cancer	10564	2013-01-08	2013-01-05	regulation of cell cycle process	0.016757
non-small_cell_lung_cancer	15630	2012-01-11	2012-01-04	microtubule cytoskeleton	0.034341
non-small_cell_lung_cancer	19220	2012-01-11	2012-01-04	regulation of phosphate metabolic process	0.038867
non-small_cell_lung_cancer	22402	2008-01-20	2008-01-05	cell cycle process	0.010387
non-small_cell_lung_cancer	22402	2011-01-01	2011-01-05	cell cycle process	0.024338
non-small_cell_lung_cancer	22402	2012-01-11	2012-01-04	cell cycle process	0.00059395
non-small_cell_lung_cancer	22402	2013-01-08	2013-01-05	cell cycle process	0.00065494
non-small_cell_lung_cancer	22403	2011-01-01	2011-01-05	cell cycle phase	0.010652
non-small_cell_lung_cancer	22403	2012-01-11	2012-01-04	cell cycle phase	0.00013588
non-small_cell_lung_cancer	22403	2013-01-08	2013-01-05	cell cycle phase	0.00027394
non-small_cell_lung_cancer	32268	2012-01-11	2012-01-04	regulation of cellular protein metabolic process	0.034382
non-small_cell_lung_cancer	44427	2012-01-11	2012-01-04	chromosomal part	0.042793
non-small_cell_lung_cancer	44430	2012-01-11	2012-01-04	cytoskeletal part	0.049027
non-small_cell_lung_cancer	48285	2012-01-11	2012-01-04	organelle fission	0.0011797
non-small_cell_lung_cancer	48285	2013-01-08	2013-01-05	organelle fission	0.00060997
non-small_cell_lung_cancer	51174	2012-01-11	2012-01-04	regulation of phosphorus metabolic process	0.038867
non-small_cell_lung_cancer	71156	2012-01-11	2012-01-04	regulation of cell cycle arrest	0.041669
non-small_cell_lung_cancer	98687	2015-01-08	2015-01-07	chromosomal region	0.030288

## Sheet: 2C_pancrCancer_NO_IEA_yearly
Supplementary Data 2C: All significant GO terms for pancreatic cancer for yearly GO updates (year of ontology version = year of GO annotation version, p-value < 0.05)
Disease	GO id	Annotation	Ontology	GO term	p-value
pancreatic_cancer	70	2006-01-19	2006-01-03	mitotic sister chromatid segregation	0.00075259
pancreatic_cancer	70	2007-01-13	2007-01-03	mitotic sister chromatid segregation	0.00017939
pancreatic_cancer	70	2008-01-20	2008-01-05	mitotic sister chromatid segregation	0.0025276
pancreatic_cancer	70	2009-01-18	2009-01-09	mitotic sister chromatid segregation	0.00054954
pancreatic_cancer	70	2010-01-24	2010-01-05	mitotic sister chromatid segregation	9.3594e-05
pancreatic_cancer	70	2011-01-01	2011-01-05	mitotic sister chromatid segregation	1.6431e-05
pancreatic_cancer	70	2012-01-11	2012-01-04	mitotic sister chromatid segregation	2.2684e-06
pancreatic_cancer	70	2013-01-08	2013-01-05	mitotic sister chromatid segregation	1.6279e-06
pancreatic_cancer	70	2014-01-18	2014-01-07	mitotic sister chromatid segregation	2.5319e-06
pancreatic_cancer	70	2015-01-08	2015-01-07	mitotic sister chromatid segregation	6.8091e-07
pancreatic_cancer	75	2011-01-01	2011-01-05	cell cycle checkpoint	0.015048
pancreatic_cancer	75	2012-01-11	2012-01-04	cell cycle checkpoint	0.025941
pancreatic_cancer	75	2013-01-08	2013-01-05	cell cycle checkpoint	0.02946
pancreatic_cancer	82	2011-01-01	2011-01-05	G1/S transition of mitotic cell cycle	0.016804
pancreatic_cancer	82	2012-01-11	2012-01-04	G1/S transition of mitotic cell cycle	0.04414
pancreatic_cancer	84	2011-01-01	2011-01-05	S phase of mitotic cell cycle	0.028206
pancreatic_cancer	87	2007-01-13	2007-01-03	M phase of mitotic cell cycle	0.020301
pancreatic_cancer	87	2009-01-18	2009-01-09	M phase of mitotic cell cycle	0.0087689
pancreatic_cancer	87	2010-01-24	2010-01-05	M phase of mitotic cell cycle	0.0055177
pancreatic_cancer	87	2011-01-01	2011-01-05	M phase of mitotic cell cycle	0.0002777
pancreatic_cancer	87	2012-01-11	2012-01-04	M phase of mitotic cell cycle	2.7388e-05
pancreatic_cancer	87	2013-01-08	2013-01-05	M phase of mitotic cell cycle	6.2311e-05
pancreatic_cancer	216	2011-01-01	2011-01-05	M/G1 transition of mitotic cell cycle	0.010951
pancreatic_cancer	216	2012-01-11	2012-01-04	M/G1 transition of mitotic cell cycle	0.022876
pancreatic_cancer	216	2013-01-08	2013-01-05	M/G1 transition of mitotic cell cycle	0.02371
pancreatic_cancer	278	2009-01-18	2009-01-09	mitotic cell cycle	0.00054954
pancreatic_cancer	278	2010-01-24	2010-01-05	mitotic cell cycle	2.6582e-05
pancreatic_cancer	278	2011-01-01	2011-01-05	mitotic cell cycle	3.8176e-07
pancreatic_cancer	278	2012-01-11	2012-01-04	mitotic cell cycle	8.073e-07
pancreatic_cancer	278	2013-01-08	2013-01-05	mitotic cell cycle	1.4029e-06
pancreatic_cancer	278	2014-01-18	2014-01-07	mitotic cell cycle	1.1891e-07
pancreatic_cancer	278	2015-01-08	2015-01-07	mitotic cell cycle	3.0441e-07
pancreatic_cancer	279	2009-01-18	2009-01-09	M phase	0.0087689
pancreatic_cancer	279	2010-01-24	2010-01-05	M phase	0.0035756
pancreatic_cancer	279	2011-01-01	2011-01-05	M phase	0.00046533
pancreatic_cancer	279	2012-01-11	2012-01-04	M phase	0.0001976
pancreatic_cancer	279	2013-01-08	2013-01-05	M phase	0.0017449
pancreatic_cancer	280	2010-01-24	2010-01-05	nuclear division	0.0016876
pancreatic_cancer	280	2011-01-01	2011-01-05	nuclear division	0.00014106
pancreatic_cancer	280	2012-01-11	2012-01-04	nuclear division	1.6677e-05
pancreatic_cancer	280	2013-01-08	2013-01-05	nuclear division	4.0643e-05
pancreatic_cancer	280	2014-01-18	2014-01-07	nuclear division	0.00095785
pancreatic_cancer	280	2015-01-08	2015-01-07	nuclear division	0.0040156
pancreatic_cancer	819	2006-01-19	2006-01-03	sister chromatid segregation	0.00075259
pancreatic_cancer	819	2007-01-13	2007-01-03	sister chromatid segregation	0.00017939
pancreatic_cancer	819	2008-01-20	2008-01-05	sister chromatid segregation	0.0025276
pancreatic_cancer	819	2009-01-18	2009-01-09	sister chromatid segregation	0.00054954
pancreatic_cancer	819	2010-01-24	2010-01-05	sister chromatid segregation	9.3594e-05
pancreatic_cancer	819	2011-01-01	2011-01-05	sister chromatid segregation	1.6431e-05
pancreatic_cancer	819	2012-01-11	2012-01-04	sister chromatid segregation	2.2684e-06
pancreatic_cancer	819	2013-01-08	2013-01-05	sister chromatid segregation	1.6279e-06
pancreatic_cancer	819	2014-01-18	2014-01-07	sister chromatid segregation	2.5319e-06
pancreatic_cancer	819	2015-01-08	2015-01-07	sister chromatid segregation	4.7337e-07
pancreatic_cancer	5215	2012-01-11	2012-01-04	transporter activity	0.044863
pancreatic_cancer	5215	2013-01-08	2013-01-05	transporter activity	0.018908
pancreatic_cancer	5215	2014-01-18	2014-01-07	transporter activity	0.021091
pancreatic_cancer	5488	2015-01-08	2015-01-07	binding	0.040474
pancreatic_cancer	5515	2014-01-18	2014-01-07	protein binding	0.036063
pancreatic_cancer	5622	2015-01-08	2015-01-07	intracellular	0.013448
pancreatic_cancer	5737	2011-01-01	2011-01-05	cytoplasm	0.038967
pancreatic_cancer	5737	2015-01-08	2015-01-07	cytoplasm	0.010221
pancreatic_cancer	5829	2011-01-01	2011-01-05	cytosol	0.009559
pancreatic_cancer	5829	2012-01-11	2012-01-04	cytosol	0.0014157
pancreatic_cancer	5829	2013-01-08	2013-01-05	cytosol	0.0052495
pancreatic_cancer	5829	2014-01-18	2014-01-07	cytosol	0.00016427
pancreatic_cancer	5829	2015-01-08	2015-01-07	cytosol	0.00069959
pancreatic_cancer	5856	2015-01-08	2015-01-07	cytoskeleton	0.021674
pancreatic_cancer	5885	2009-01-18	2009-01-09	Arp2/3 protein complex	0.032826
pancreatic_cancer	5885	2010-01-24	2010-01-05	Arp2/3 protein complex	0.031329
pancreatic_cancer	5885	2011-01-01	2011-01-05	Arp2/3 protein complex	0.020165
pancreatic_cancer	5885	2012-01-11	2012-01-04	Arp2/3 protein complex	0.026895
pancreatic_cancer	5885	2013-01-08	2013-01-05	Arp2/3 protein complex	0.029133
pancreatic_cancer	6007	2014-01-18	2014-01-07	glucose catabolic process	0.039654
pancreatic_cancer	6259	2013-01-08	2013-01-05	DNA metabolic process	0.030607
pancreatic_cancer	6259	2014-01-18	2014-01-07	DNA metabolic process	0.02512
pancreatic_cancer	6259	2015-01-08	2015-01-07	DNA metabolic process	0.038307
pancreatic_cancer	6511	2011-01-01	2011-01-05	ubiquitin-dependent protein catabolic process	0.020165
pancreatic_cancer	6810	2010-01-24	2010-01-05	transport	0.0055177
pancreatic_cancer	6810	2011-01-01	2011-01-05	transport	2.613e-06
pancreatic_cancer	6810	2012-01-11	2012-01-04	transport	8.3622e-05
pancreatic_cancer	6810	2013-01-08	2013-01-05	transport	0.00058763
pancreatic_cancer	6810	2014-01-18	2014-01-07	transport	0.0021982
pancreatic_cancer	6810	2015-01-08	2015-01-07	transport	0.010221
pancreatic_cancer	6811	2013-01-08	2013-01-05	ion transport	0.038049
pancreatic_cancer	6913	2012-01-11	2012-01-04	nucleocytoplasmic transport	0.047545
pancreatic_cancer	6913	2013-01-08	2013-01-05	nucleocytoplasmic transport	0.046975
pancreatic_cancer	6913	2015-01-08	2015-01-07	nucleocytoplasmic transport	0.018731
pancreatic_cancer	6996	2010-01-24	2010-01-05	organelle organization	0.049228
pancreatic_cancer	6996	2011-01-01	2011-01-05	organelle organization	0.001646
pancreatic_cancer	6996	2012-01-11	2012-01-04	organelle organization	0.0017926
pancreatic_cancer	6996	2013-01-08	2013-01-05	organelle organization	0.0060247
pancreatic_cancer	6996	2014-01-18	2014-01-07	organelle organization	0.026022
pancreatic_cancer	6996	2015-01-08	2015-01-07	organelle organization	0.035737
pancreatic_cancer	7049	2009-01-18	2009-01-09	cell cycle	0.0069021
pancreatic_cancer	7049	2010-01-24	2010-01-05	cell cycle	0.00024355
pancreatic_cancer	7049	2011-01-01	2011-01-05	cell cycle	2.8108e-06
pancreatic_cancer	7049	2012-01-11	2012-01-04	cell cycle	1.404e-05
pancreatic_cancer	7049	2013-01-08	2013-01-05	cell cycle	4.1087e-05
pancreatic_cancer	7049	2014-01-18	2014-01-07	cell cycle	2.3525e-06
pancreatic_cancer	7049	2015-01-08	2015-01-07	cell cycle	3.0942e-07
pancreatic_cancer	7059	2006-01-19	2006-01-03	chromosome segregation	0.010051
pancreatic_cancer	7059	2007-01-13	2007-01-03	chromosome segregation	0.027008
pancreatic_cancer	7059	2009-01-18	2009-01-09	chromosome segregation	0.0087689
pancreatic_cancer	7059	2010-01-24	2010-01-05	chromosome segregation	0.0035756
pancreatic_cancer	7059	2011-01-01	2011-01-05	chromosome segregation	0.0043599
pancreatic_cancer	7059	2012-01-11	2012-01-04	chromosome segregation	0.0029378
pancreatic_cancer	7059	2013-01-08	2013-01-05	chromosome segregation	0.0034547
pancreatic_cancer	7059	2014-01-18	2014-01-07	chromosome segregation	0.0032448
pancreatic_cancer	7059	2015-01-08	2015-01-07	chromosome segregation	0.00066975
pancreatic_cancer	7067	2006-01-19	2006-01-03	mitosis	0.035287
pancreatic_cancer	7067	2007-01-13	2007-01-03	mitosis	0.013575
pancreatic_cancer	7067	2009-01-18	2009-01-09	mitosis	0.0069023
pancreatic_cancer	7067	2010-01-24	2010-01-05	mitosis	0.0016876
pancreatic_cancer	7067	2011-01-01	2011-01-05	mitosis	0.00014106
pancreatic_cancer	7067	2012-01-11	2012-01-04	mitosis	1.6677e-05
pancreatic_cancer	7067	2013-01-08	2013-01-05	mitosis	4.0643e-05
pancreatic_cancer	7067	2014-01-18	2014-01-07	mitosis	0.00095785
pancreatic_cancer	7067	2015-01-08	2015-01-07	mitotic nuclear division	0.00021117
pancreatic_cancer	7076	2007-01-13	2007-01-03	mitotic chromosome condensation	0.021323
pancreatic_cancer	7076	2009-01-18	2009-01-09	mitotic chromosome condensation	0.0093241
pancreatic_cancer	7076	2010-01-24	2010-01-05	mitotic chromosome condensation	0.0086571
pancreatic_cancer	7076	2011-01-01	2011-01-05	mitotic chromosome condensation	0.0071658
pancreatic_cancer	7076	2012-01-11	2012-01-04	mitotic chromosome condensation	0.019968
pancreatic_cancer	7076	2013-01-08	2013-01-05	mitotic chromosome condensation	0.020188
pancreatic_cancer	7076	2014-01-18	2014-01-07	mitotic chromosome condensation	0.021091
pancreatic_cancer	7076	2015-01-08	2015-01-07	mitotic chromosome condensation	0.018534
pancreatic_cancer	7080	2015-01-08	2015-01-07	mitotic metaphase plate congression	0.025524
pancreatic_cancer	7173	2009-01-18	2009-01-09	epidermal growth factor receptor signaling pathway	0.032826
pancreatic_cancer	7173	2010-01-24	2010-01-05	epidermal growth factor receptor signaling pathway	0.0071041
pancreatic_cancer	7173	2011-01-01	2011-01-05	epidermal growth factor receptor signaling pathway	0.019517
pancreatic_cancer	7346	2014-01-18	2014-01-07	regulation of mitotic cell cycle	0.034223
pancreatic_cancer	7346	2015-01-08	2015-01-07	regulation of mitotic cell cycle	0.046432
pancreatic_cancer	8150	2011-01-01	2011-01-05	biological_process	0.0096678
pancreatic_cancer	8150	2012-01-11	2012-01-04	biological_process	0.001667
pancreatic_cancer	8150	2013-01-08	2013-01-05	biological_process	0.0084213
pancreatic_cancer	8150	2014-01-18	2014-01-07	biological_process	0.0043485
pancreatic_cancer	8152	2011-01-01	2011-01-05	metabolic process	0.033804
pancreatic_cancer	8152	2012-01-11	2012-01-04	metabolic process	0.026895
pancreatic_cancer	8152	2013-01-08	2013-01-05	metabolic process	0.024018
pancreatic_cancer	8152	2014-01-18	2014-01-07	metabolic process	0.037775
pancreatic_cancer	8324	2011-01-01	2011-01-05	cation transmembrane transporter activity	0.021252
pancreatic_cancer	9057	2009-01-18	2009-01-09	macromolecule catabolic process	0.043722
pancreatic_cancer	9792	2008-01-20	2008-01-05	embryonic development ending in birth or egg hatching	0.021219
pancreatic_cancer	9987	2011-01-01	2011-01-05	cellular process	3.5875e-06
pancreatic_cancer	9987	2012-01-11	2012-01-04	cellular process	1.6677e-05
pancreatic_cancer	9987	2013-01-08	2013-01-05	cellular process	6.2311e-05
pancreatic_cancer	9987	2014-01-18	2014-01-07	cellular process	3.7469e-05
pancreatic_cancer	9987	2015-01-08	2015-01-07	cellular process	0.013448
pancreatic_cancer	10498	2009-01-18	2009-01-09	proteasomal protein catabolic process	0.0087689
pancreatic_cancer	10498	2010-01-24	2010-01-05	proteasomal protein catabolic process	0.010697
pancreatic_cancer	10498	2011-01-01	2011-01-05	proteasomal protein catabolic process	0.0071658
pancreatic_cancer	10498	2012-01-11	2012-01-04	proteasomal protein catabolic process	0.019968
pancreatic_cancer	10498	2013-01-08	2013-01-05	proteasomal protein catabolic process	0.03305
pancreatic_cancer	10498	2014-01-18	2014-01-07	proteasomal protein catabolic process	0.023518
pancreatic_cancer	10564	2011-01-01	2011-01-05	regulation of cell cycle process	0.021463
pancreatic_cancer	10564	2012-01-11	2012-01-04	regulation of cell cycle process	0.019968
pancreatic_cancer	10564	2013-01-08	2013-01-05	regulation of cell cycle process	0.02371
pancreatic_cancer	15075	2011-01-01	2011-01-05	ion transmembrane transporter activity	0.0091665
pancreatic_cancer	15075	2013-01-08	2013-01-05	ion transmembrane transporter activity	0.039922
pancreatic_cancer	15075	2014-01-18	2014-01-07	ion transmembrane transporter activity	0.04395
pancreatic_cancer	15629	2011-01-01	2011-01-05	actin cytoskeleton	0.048608
pancreatic_cancer	15629	2015-01-08	2015-01-07	actin cytoskeleton	0.0081637
pancreatic_cancer	15672	2015-01-08	2015-01-07	monovalent inorganic cation transport	0.040474
pancreatic_cancer	15698	2014-01-18	2014-01-07	inorganic anion transport	0.033801
pancreatic_cancer	15698	2015-01-08	2015-01-07	inorganic anion transport	0.022509
pancreatic_cancer	16052	2014-01-18	2014-01-07	carbohydrate catabolic process	0.021091
pancreatic_cancer	16052	2015-01-08	2015-01-07	carbohydrate catabolic process	0.047342
pancreatic_cancer	19320	2011-01-01	2011-01-05	hexose catabolic process	0.021353
pancreatic_cancer	19320	2012-01-11	2012-01-04	hexose catabolic process	0.038529
pancreatic_cancer	19320	2013-01-08	2013-01-05	hexose catabolic process	0.034969
pancreatic_cancer	19320	2014-01-18	2014-01-07	hexose catabolic process	0.01027
pancreatic_cancer	19941	2011-01-01	2011-01-05	modification-dependent protein catabolic process	0.021484
pancreatic_cancer	22402	2009-01-18	2009-01-09	cell cycle process	0.006635
pancreatic_cancer	22402	2010-01-24	2010-01-05	cell cycle process	0.00024855
pancreatic_cancer	22402	2011-01-01	2011-01-05	cell cycle process	4.744e-06
pancreatic_cancer	22402	2012-01-11	2012-01-04	cell cycle process	1.404e-05
pancreatic_cancer	22402	2013-01-08	2013-01-05	cell cycle process	4.1087e-05
pancreatic_cancer	22402	2014-01-18	2014-01-07	cell cycle process	4.7806e-06
pancreatic_cancer	22402	2015-01-08	2015-01-07	cell cycle process	4.2618e-07
pancreatic_cancer	22403	2009-01-18	2009-01-09	cell cycle phase	0.018771
pancreatic_cancer	22403	2010-01-24	2010-01-05	cell cycle phase	0.0035756
pancreatic_cancer	22403	2011-01-01	2011-01-05	cell cycle phase	2.8108e-06
pancreatic_cancer	22403	2012-01-11	2012-01-04	cell cycle phase	7.7675e-06
pancreatic_cancer	22403	2013-01-08	2013-01-05	cell cycle phase	3.4257e-05
pancreatic_cancer	22857	2011-01-01	2011-01-05	transmembrane transporter activity	0.01135
pancreatic_cancer	22857	2012-01-11	2012-01-04	transmembrane transporter activity	0.019968
pancreatic_cancer	22857	2013-01-08	2013-01-05	transmembrane transporter activity	0.01889
pancreatic_cancer	22857	2014-01-18	2014-01-07	transmembrane transporter activity	0.016044
pancreatic_cancer	22891	2011-01-01	2011-01-05	substrate-specific transmembrane transporter activity	0.020165
pancreatic_cancer	22891	2013-01-08	2013-01-05	substrate-specific transmembrane transporter activity	0.02946
pancreatic_cancer	22891	2014-01-18	2014-01-07	substrate-specific transmembrane transporter activity	0.026022
pancreatic_cancer	22892	2011-01-01	2011-01-05	substrate-specific transporter activity	0.01978
pancreatic_cancer	22892	2012-01-11	2012-01-04	substrate-specific transporter activity	0.048103
pancreatic_cancer	22892	2013-01-08	2013-01-05	substrate-specific transporter activity	0.021092
pancreatic_cancer	22892	2014-01-18	2014-01-07	substrate-specific transporter activity	0.023518
pancreatic_cancer	30071	2014-01-18	2014-01-07	regulation of mitotic metaphase/anaphase transition	0.036063
pancreatic_cancer	30071	2015-01-08	2015-01-07	regulation of mitotic metaphase/anaphase transition	0.044659
pancreatic_cancer	30261	2007-01-13	2007-01-03	chromosome condensation	0.021323
pancreatic_cancer	30261	2009-01-18	2009-01-09	chromosome condensation	0.0087689
pancreatic_cancer	30261	2010-01-24	2010-01-05	chromosome condensation	0.0071041
pancreatic_cancer	30261	2011-01-01	2011-01-05	chromosome condensation	0.0059099
pancreatic_cancer	30261	2012-01-11	2012-01-04	chromosome condensation	0.015297
pancreatic_cancer	30261	2013-01-08	2013-01-05	chromosome condensation	0.015945
pancreatic_cancer	30261	2014-01-18	2014-01-07	chromosome condensation	0.039013
pancreatic_cancer	31123	2011-01-01	2011-01-05	RNA 3'-end processing	0.048608
pancreatic_cancer	31145	2009-01-18	2009-01-09	anaphase-promoting complex-dependent proteasomal ubiquitin-dependent protein catabolic process	0.0087689
pancreatic_cancer	31145	2010-01-24	2010-01-05	anaphase-promoting complex-dependent proteasomal ubiquitin-dependent protein catabolic process	0.0074097
pancreatic_cancer	31145	2011-01-01	2011-01-05	anaphase-promoting complex-dependent proteasomal ubiquitin-dependent protein catabolic process	0.0037091
pancreatic_cancer	31145	2012-01-11	2012-01-04	anaphase-promoting complex-dependent proteasomal ubiquitin-dependent protein catabolic process	0.0088076
pancreatic_cancer	31145	2013-01-08	2013-01-05	anaphase-promoting complex-dependent proteasomal ubiquitin-dependent protein catabolic process	0.0090388
pancreatic_cancer	31145	2014-01-18	2014-01-07	anaphase-promoting complex-dependent proteasomal ubiquitin-dependent protein catabolic process	0.008736
pancreatic_cancer	31145	2015-01-08	2015-01-07	anaphase-promoting complex-dependent proteasomal ubiquitin-dependent protein catabolic process	0.0096374
pancreatic_cancer	31233	2015-01-08	2015-01-07	intrinsic component of external side of plasma membrane	0.038307
pancreatic_cancer	31396	2011-01-01	2011-01-05	regulation of protein ubiquitination	0.0096678
pancreatic_cancer	31396	2012-01-11	2012-01-04	regulation of protein ubiquitination	0.0088076
pancreatic_cancer	31396	2013-01-08	2013-01-05	regulation of protein ubiquitination	0.0060247
pancreatic_cancer	31396	2014-01-18	2014-01-07	regulation of protein ubiquitination	0.0043485
pancreatic_cancer	31396	2015-01-08	2015-01-07	regulation of protein ubiquitination	0.013448
pancreatic_cancer	31397	2011-01-01	2011-01-05	negative regulation of protein ubiquitination	0.0082158
pancreatic_cancer	31397	2012-01-11	2012-01-04	negative regulation of protein ubiquitination	0.0057576
pancreatic_cancer	31397	2013-01-08	2013-01-05	negative regulation of protein ubiquitination	0.005026
pancreatic_cancer	31397	2014-01-18	2014-01-07	negative regulation of protein ubiquitination	0.0011045
pancreatic_cancer	31397	2015-01-08	2015-01-07	negative regulation of protein ubiquitination	0.009608
pancreatic_cancer	31398	2011-01-01	2011-01-05	positive regulation of protein ubiquitination	0.0071658
pancreatic_cancer	31398	2012-01-11	2012-01-04	positive regulation of protein ubiquitination	0.009126
pancreatic_cancer	31398	2013-01-08	2013-01-05	positive regulation of protein ubiquitination	0.009222
pancreatic_cancer	31398	2014-01-18	2014-01-07	positive regulation of protein ubiquitination	0.021091
pancreatic_cancer	31398	2015-01-08	2015-01-07	positive regulation of protein ubiquitination	0.012899
pancreatic_cancer	31982	2015-01-08	2015-01-07	vesicle	0.023515
pancreatic_cancer	31988	2015-01-08	2015-01-07	membrane-bounded vesicle	0.01425
pancreatic_cancer	34962	2009-01-18	2009-01-09	cellular biopolymer catabolic process	0.043722
pancreatic_cancer	43009	2006-01-19	2006-01-03	embryonic development (sensu Vertebrata)	0.035287
pancreatic_cancer	43009	2007-01-13	2007-01-03	embryonic development (sensu the Vertebrata research community)	0.021323
pancreatic_cancer	43009	2008-01-20	2008-01-05	chordate embryonic development	0.021219
pancreatic_cancer	43161	2009-01-18	2009-01-09	proteasomal ubiquitin-dependent protein catabolic process	0.0087689
pancreatic_cancer	43161	2010-01-24	2010-01-05	proteasomal ubiquitin-dependent protein catabolic process	0.010697
pancreatic_cancer	43161	2011-01-01	2011-01-05	proteasomal ubiquitin-dependent protein catabolic process	0.0071658
pancreatic_cancer	43161	2012-01-11	2012-01-04	proteasomal ubiquitin-dependent protein catabolic process	0.018752
pancreatic_cancer	43161	2013-01-08	2013-01-05	proteasomal ubiquitin-dependent protein catabolic process	0.027336
pancreatic_cancer	43161	2014-01-18	2014-01-07	proteasome-mediated ubiquitin-dependent protein catabolic process	0.032772
pancreatic_cancer	43226	2015-01-08	2015-01-07	organelle	0.0099179
pancreatic_cancer	43227	2015-01-08	2015-01-07	membrane-bounded organelle	0.013726
pancreatic_cancer	43229	2015-01-08	2015-01-07	intracellular organelle	0.032355
pancreatic_cancer	43230	2015-01-08	2015-01-07	extracellular organelle	0.015661
pancreatic_cancer	43234	2012-01-11	2012-01-04	protein complex	0.037117
pancreatic_cancer	43234	2014-01-18	2014-01-07	protein complex	0.0084491
pancreatic_cancer	43234	2015-01-08	2015-01-07	protein complex	0.018534
pancreatic_cancer	43632	2011-01-01	2011-01-05	modification-dependent macromolecule catabolic process	0.021484
pancreatic_cancer	44237	2012-01-11	2012-01-04	cellular metabolic process	0.045948
pancreatic_cancer	44237	2013-01-08	2013-01-05	cellular metabolic process	0.046379
pancreatic_cancer	44238	2012-01-11	2012-01-04	primary metabolic process	0.026895
pancreatic_cancer	44238	2013-01-08	2013-01-05	primary metabolic process	0.03305
pancreatic_cancer	44238	2014-01-18	2014-01-07	primary metabolic process	0.037775
pancreatic_cancer	44257	2009-01-18	2009-01-09	cellular protein catabolic process	0.043722
pancreatic_cancer	44257	2011-01-01	2011-01-05	cellular protein catabolic process	0.01978
pancreatic_cancer	44257	2014-01-18	2014-01-07	cellular protein catabolic process	0.038996
pancreatic_cancer	44265	2009-01-18	2009-01-09	cellular macromolecule catabolic process	0.024779
pancreatic_cancer	44265	2011-01-01	2011-01-05	cellular macromolecule catabolic process	0.0091665
pancreatic_cancer	44424	2015-01-08	2015-01-07	intracellular part	0.014737
pancreatic_cancer	44444	2012-01-11	2012-01-04	cytoplasmic part	0.033723
pancreatic_cancer	44444	2014-01-18	2014-01-07	cytoplasmic part	0.0099966
pancreatic_cancer	44444	2015-01-08	2015-01-07	cytoplasmic part	0.00059994
pancreatic_cancer	44699	2013-01-08	2013-01-05	single-organism process	0.0001741
pancreatic_cancer	44699	2014-01-18	2014-01-07	single-organism process	7.5211e-06
pancreatic_cancer	44699	2015-01-08	2015-01-07	single-organism process	0.0026059
pancreatic_cancer	44710	2014-01-18	2014-01-07	single-organism metabolic process	0.037775
pancreatic_cancer	44710	2015-01-08	2015-01-07	single-organism metabolic process	0.031968
pancreatic_cancer	44724	2014-01-18	2014-01-07	single-organism carbohydrate catabolic process	0.0028385
pancreatic_cancer	44763	2013-01-08	2013-01-05	single-organism cellular process	0.00037821
pancreatic_cancer	44763	2014-01-18	2014-01-07	single-organism cellular process	4.7806e-06
pancreatic_cancer	44763	2015-01-08	2015-01-07	single-organism cellular process	0.0046527
pancreatic_cancer	44765	2013-01-08	2013-01-05	single-organism transport	0.015226
pancreatic_cancer	44765	2014-01-18	2014-01-07	single-organism transport	0.02913
pancreatic_cancer	44766	2014-01-18	2014-01-07	multi-organism transport	0.02913
pancreatic_cancer	44766	2015-01-08	2015-01-07	multi-organism transport	0.025948
pancreatic_cancer	46365	2011-01-01	2011-01-05	monosaccharide catabolic process	0.015248
pancreatic_cancer	46365	2012-01-11	2012-01-04	monosaccharide catabolic process	0.026767
pancreatic_cancer	46365	2013-01-08	2013-01-05	monosaccharide catabolic process	0.018912
pancreatic_cancer	46365	2014-01-18	2014-01-07	monosaccharide catabolic process	0.0043485
pancreatic_cancer	46794	2014-01-18	2014-01-07	transport of virus	0.02913
pancreatic_cancer	46794	2015-01-08	2015-01-07	transport of virus	0.025948
pancreatic_cancer	48285	2010-01-24	2010-01-05	organelle fission	0.0035756
pancreatic_cancer	48285	2011-01-01	2011-01-05	organelle fission	0.00018723
pancreatic_cancer	48285	2012-01-11	2012-01-04	organelle fission	1.6677e-05
pancreatic_cancer	48285	2013-01-08	2013-01-05	organelle fission	4.0643e-05
pancreatic_cancer	48285	2014-01-18	2014-01-07	organelle fission	0.0024173
pancreatic_cancer	48285	2015-01-08	2015-01-07	organelle fission	0.0056086
pancreatic_cancer	50000	2009-01-18	2009-01-09	chromosome localization	0.0087689
pancreatic_cancer	50000	2010-01-24	2010-01-05	chromosome localization	0.0071041
pancreatic_cancer	50000	2011-01-01	2011-01-05	chromosome localization	0.0047534
pancreatic_cancer	50000	2012-01-11	2012-01-04	chromosome localization	0.011052
pancreatic_cancer	50000	2013-01-08	2013-01-05	chromosome localization	0.011834
pancreatic_cancer	50000	2014-01-18	2014-01-07	chromosome localization	0.011649
pancreatic_cancer	50000	2015-01-08	2015-01-07	chromosome localization	0.010221
pancreatic_cancer	51169	2015-01-08	2015-01-07	nuclear transport	0.025948
pancreatic_cancer	51179	2007-01-13	2007-01-03	localization	0.0060003
pancreatic_cancer	51179	2008-01-20	2008-01-05	localization	0.0090376
pancreatic_cancer	51179	2009-01-18	2009-01-09	localization	0.02194
pancreatic_cancer	51179	2010-01-24	2010-01-05	localization	0.0035756
pancreatic_cancer	51179	2011-01-01	2011-01-05	localization	1.6431e-05
pancreatic_cancer	51179	2012-01-11	2012-01-04	localization	0.00091551
pancreatic_cancer	51179	2013-01-08	2013-01-05	localization	0.0065365
pancreatic_cancer	51179	2014-01-18	2014-01-07	localization	0.011764
pancreatic_cancer	51179	2015-01-08	2015-01-07	localization	0.0061822
pancreatic_cancer	51234	2010-01-24	2010-01-05	establishment of localization	0.0011773
pancreatic_cancer	51234	2011-01-01	2011-01-05	establishment of localization	3.8176e-07
pancreatic_cancer	51234	2012-01-11	2012-01-04	establishment of localization	1.6677e-05
pancreatic_cancer	51234	2013-01-08	2013-01-05	establishment of localization	0.00016686
pancreatic_cancer	51234	2014-01-18	2014-01-07	establishment of localization	0.00095785
pancreatic_cancer	51234	2015-01-08	2015-01-07	establishment of localization	0.0021545
pancreatic_cancer	51276	2013-01-08	2013-01-05	chromosome organization	0.038049
pancreatic_cancer	51276	2014-01-18	2014-01-07	chromosome organization	0.037775
pancreatic_cancer	51301	2014-01-18	2014-01-07	cell division	0.0017475
pancreatic_cancer	51303	2009-01-18	2009-01-09	establishment of chromosome localization	0.0087689
pancreatic_cancer	51303	2010-01-24	2010-01-05	establishment of chromosome localization	0.0071041
pancreatic_cancer	51303	2011-01-01	2011-01-05	establishment of chromosome localization	0.0047534
pancreatic_cancer	51303	2012-01-11	2012-01-04	establishment of chromosome localization	0.011052
pancreatic_cancer	51303	2013-01-08	2013-01-05	establishment of chromosome localization	0.011834
pancreatic_cancer	51303	2014-01-18	2014-01-07	establishment of chromosome localization	0.011649
pancreatic_cancer	51303	2015-01-08	2015-01-07	establishment of chromosome localization	0.010221
pancreatic_cancer	51310	2011-01-01	2011-01-05	metaphase plate congression	0.026467
pancreatic_cancer	51310	2015-01-08	2015-01-07	metaphase plate congression	0.023579
pancreatic_cancer	51320	2011-01-01	2011-01-05	S phase	0.018493
pancreatic_cancer	51323	2012-01-11	2012-01-04	metaphase	0.026895
pancreatic_cancer	51323	2013-01-08	2013-01-05	metaphase	0.029133
pancreatic_cancer	51325	2011-01-01	2011-01-05	interphase	0.02363
pancreatic_cancer	51329	2011-01-01	2011-01-05	interphase of mitotic cell cycle	0.027869
pancreatic_cancer	51340	2009-01-18	2009-01-09	regulation of ligase activity	0.0087689
pancreatic_cancer	51340	2010-01-24	2010-01-05	regulation of ligase activity	0.015141
pancreatic_cancer	51340	2011-01-01	2011-01-05	regulation of ligase activity	0.0192
pancreatic_cancer	51340	2015-01-08	2015-01-07	regulation of ligase activity	0.040474
pancreatic_cancer	51351	2009-01-18	2009-01-09	positive regulation of ligase activity	0.0087689
pancreatic_cancer	51351	2010-01-24	2010-01-05	positive regulation of ligase activity	0.0071041
pancreatic_cancer	51351	2011-01-01	2011-01-05	positive regulation of ligase activity	0.0059099
pancreatic_cancer	51351	2012-01-11	2012-01-04	positive regulation of ligase activity	0.018752
pancreatic_cancer	51351	2013-01-08	2013-01-05	positive regulation of ligase activity	0.02371
pancreatic_cancer	51351	2014-01-18	2014-01-07	positive regulation of ligase activity	0.032221
pancreatic_cancer	51351	2015-01-08	2015-01-07	positive regulation of ligase activity	0.013448
pancreatic_cancer	51352	2009-01-18	2009-01-09	negative regulation of ligase activity	0.011015
pancreatic_cancer	51352	2010-01-24	2010-01-05	negative regulation of ligase activity	0.016773
pancreatic_cancer	51352	2011-01-01	2011-01-05	negative regulation of ligase activity	0.010951
pancreatic_cancer	51352	2012-01-11	2012-01-04	negative regulation of ligase activity	0.018752
pancreatic_cancer	51352	2013-01-08	2013-01-05	negative regulation of ligase activity	0.018912
pancreatic_cancer	51352	2014-01-18	2014-01-07	negative regulation of ligase activity	0.020296
pancreatic_cancer	51352	2015-01-08	2015-01-07	negative regulation of ligase activity	0.019741
pancreatic_cancer	51436	2009-01-18	2009-01-09	negative regulation of ubiquitin-protein ligase activity during mitotic cell cycle	0.011015
pancreatic_cancer	51436	2010-01-24	2010-01-05	negative regulation of ubiquitin-protein ligase activity during mitotic cell cycle	0.010037
pancreatic_cancer	51436	2011-01-01	2011-01-05	negative regulation of ubiquitin-protein ligase activity involved in mitotic cell cycle	0.0071658
pancreatic_cancer	51436	2012-01-11	2012-01-04	negative regulation of ubiquitin-protein ligase activity involved in mitotic cell cycle	0.011228
pancreatic_cancer	51436	2013-01-08	2013-01-05	negative regulation of ubiquitin-protein ligase activity involved in mitotic cell cycle	0.012495
pancreatic_cancer	51436	2014-01-18	2014-01-07	negative regulation of ubiquitin-protein ligase activity involved in mitotic cell cycle	0.011727
pancreatic_cancer	51436	2015-01-08	2015-01-07	negative regulation of ubiquitin-protein ligase activity involved in mitotic cell cycle	0.011964
pancreatic_cancer	51437	2009-01-18	2009-01-09	positive regulation of ubiquitin-protein ligase activity during mitotic cell cycle	0.0087689
pancreatic_cancer	51437	2010-01-24	2010-01-05	positive regulation of ubiquitin-protein ligase activity during mitotic cell cycle	0.0071041
pancreatic_cancer	51437	2011-01-01	2011-01-05	positive regulation of ubiquitin-protein ligase activity involved in mitotic cell cycle	0.004427
pancreatic_cancer	51437	2012-01-11	2012-01-04	positive regulation of ubiquitin-protein ligase activity involved in mitotic cell cycle	0.010977
pancreatic_cancer	51437	2013-01-08	2013-01-05	positive regulation of ubiquitin-protein ligase activity involved in mitotic cell cycle	0.011802
pancreatic_cancer	51437	2014-01-18	2014-01-07	positive regulation of ubiquitin-protein ligase activity involved in mitotic cell cycle	0.011028
pancreatic_cancer	51437	2015-01-08	2015-01-07	positive regulation of ubiquitin-protein ligase activity involved in mitotic cell cycle	0.010788
pancreatic_cancer	51438	2009-01-18	2009-01-09	regulation of ubiquitin-protein ligase activity	0.0087689
pancreatic_cancer	51438	2010-01-24	2010-01-05	regulation of ubiquitin-protein ligase activity	0.011394
pancreatic_cancer	51438	2011-01-01	2011-01-05	regulation of ubiquitin-protein ligase activity	0.015248
pancreatic_cancer	51438	2012-01-11	2012-01-04	regulation of ubiquitin-protein ligase activity	0.040196
pancreatic_cancer	51438	2013-01-08	2013-01-05	regulation of ubiquitin-protein ligase activity	0.049774
pancreatic_cancer	51438	2015-01-08	2015-01-07	regulation of ubiquitin-protein transferase activity	0.025948
pancreatic_cancer	51439	2009-01-18	2009-01-09	regulation of ubiquitin-protein ligase activity during mitotic cell cycle	0.0087689
pancreatic_cancer	51439	2010-01-24	2010-01-05	regulation of ubiquitin-protein ligase activity during mitotic cell cycle	0.0055177
pancreatic_cancer	51439	2011-01-01	2011-01-05	regulation of ubiquitin-protein ligase activity involved in mitotic cell cycle	0.0047534
pancreatic_cancer	51439	2012-01-11	2012-01-04	regulation of ubiquitin-protein ligase activity involved in mitotic cell cycle	0.015109
pancreatic_cancer	51439	2013-01-08	2013-01-05	regulation of ubiquitin-protein ligase activity involved in mitotic cell cycle	0.015841
pancreatic_cancer	51439	2014-01-18	2014-01-07	regulation of ubiquitin-protein ligase activity involved in mitotic cell cycle	0.015258
pancreatic_cancer	51439	2015-01-08	2015-01-07	regulation of ubiquitin-protein ligase activity involved in mitotic cell cycle	0.013448
pancreatic_cancer	51443	2009-01-18	2009-01-09	positive regulation of ubiquitin-protein ligase activity	0.0087689
pancreatic_cancer	51443	2010-01-24	2010-01-05	positive regulation of ubiquitin-protein ligase activity	0.0055177
pancreatic_cancer	51443	2011-01-01	2011-01-05	positive regulation of ubiquitin-protein ligase activity	0.0047534
pancreatic_cancer	51443	2012-01-11	2012-01-04	positive regulation of ubiquitin-protein ligase activity	0.011228
pancreatic_cancer	51443	2013-01-08	2013-01-05	positive regulation of ubiquitin-protein ligase activity	0.016893
pancreatic_cancer	51443	2014-01-18	2014-01-07	positive regulation of ubiquitin-protein ligase activity	0.023518
pancreatic_cancer	51443	2015-01-08	2015-01-07	positive regulation of ubiquitin-protein transferase activity	0.009608
pancreatic_cancer	51444	2009-01-18	2009-01-09	negative regulation of ubiquitin-protein ligase activity	0.011015
pancreatic_cancer	51444	2010-01-24	2010-01-05	negative regulation of ubiquitin-protein ligase activity	0.016773
pancreatic_cancer	51444	2011-01-01	2011-01-05	negative regulation of ubiquitin-protein ligase activity	0.010951
pancreatic_cancer	51444	2012-01-11	2012-01-04	negative regulation of ubiquitin-protein ligase activity	0.018752
pancreatic_cancer	51444	2013-01-08	2013-01-05	negative regulation of ubiquitin-protein ligase activity	0.018912
pancreatic_cancer	51444	2014-01-18	2014-01-07	negative regulation of ubiquitin-protein ligase activity	0.020296
pancreatic_cancer	51444	2015-01-08	2015-01-07	negative regulation of ubiquitin-protein transferase activity	0.019741
pancreatic_cancer	51603	2011-01-01	2011-01-05	proteolysis involved in cellular protein catabolic process	0.021463
pancreatic_cancer	51641	2010-01-24	2010-01-05	cellular localization	0.039206
pancreatic_cancer	51641	2011-01-01	2011-01-05	cellular localization	0.00048337
pancreatic_cancer	51649	2010-01-24	2010-01-05	establishment of localization in cell	0.031329
pancreatic_cancer	51649	2011-01-01	2011-01-05	establishment of localization in cell	0.0002648
pancreatic_cancer	51649	2012-01-11	2012-01-04	establishment of localization in cell	0.029907
pancreatic_cancer	51983	2015-01-08	2015-01-07	regulation of chromosome segregation	0.009608
pancreatic_cancer	55085	2011-01-01	2011-01-05	transmembrane transport	0.0059099
pancreatic_cancer	55085	2012-01-11	2012-01-04	transmembrane transport	0.010951
pancreatic_cancer	55085	2013-01-08	2013-01-05	transmembrane transport	0.015226
pancreatic_cancer	55085	2014-01-18	2014-01-07	transmembrane transport	0.046934
pancreatic_cancer	55085	2015-01-08	2015-01-07	transmembrane transport	0.028581
pancreatic_cancer	55086	2011-01-01	2011-01-05	nucleobase, nucleoside and nucleotide metabolic process	0.029935
pancreatic_cancer	65010	2015-01-08	2015-01-07	extracellular membrane-bounded organelle	0.015661
pancreatic_cancer	70062	2015-01-08	2015-01-07	extracellular vesicular exosome	0.015661
pancreatic_cancer	70979	2011-01-01	2011-01-05	protein K11-linked ubiquitination	0.010793
pancreatic_cancer	70979	2012-01-11	2012-01-04	protein K11-linked ubiquitination	0.029907
pancreatic_cancer	70979	2013-01-08	2013-01-05	protein K11-linked ubiquitination	0.030607
pancreatic_cancer	70979	2014-01-18	2014-01-07	protein K11-linked ubiquitination	0.030518
pancreatic_cancer	70979	2015-01-08	2015-01-07	protein K11-linked ubiquitination	0.025948
pancreatic_cancer	71156	2011-01-01	2011-01-05	regulation of cell cycle arrest	0.0059099
pancreatic_cancer	71156	2012-01-11	2012-01-04	regulation of cell cycle arrest	0.023428
pancreatic_cancer	71156	2013-01-08	2013-01-05	regulation of cell cycle arrest	0.02946
pancreatic_cancer	71704	2013-01-08	2013-01-05	organic substance metabolic process	0.037376
pancreatic_cancer	71704	2014-01-18	2014-01-07	organic substance metabolic process	0.045682
pancreatic_cancer	72528	2015-01-08	2015-01-07	pyrimidine-containing compound biosynthetic process	0.038307
pancreatic_cancer	75733	2014-01-18	2014-01-07	intracellular transport of virus	0.02913
pancreatic_cancer	75733	2015-01-08	2015-01-07	intracellular transport of virus	0.025948
pancreatic_cancer	98655	2015-01-08	2015-01-07	cation transmembrane transport	0.027528
pancreatic_cancer	98660	2015-01-08	2015-01-07	inorganic ion transmembrane transport	0.013683
pancreatic_cancer	98662	2015-01-08	2015-01-07	inorganic cation transmembrane transport	0.039198
pancreatic_cancer	1901987	2014-01-18	2014-01-07	regulation of cell cycle phase transition	0.021091
pancreatic_cancer	1901987	2015-01-08	2015-01-07	regulation of cell cycle phase transition	0.023579
pancreatic_cancer	1901990	2014-01-18	2014-01-07	regulation of mitotic cell cycle phase transition	0.026022
pancreatic_cancer	1901990	2015-01-08	2015-01-07	regulation of mitotic cell cycle phase transition	0.02509
pancreatic_cancer	1902099	2014-01-18	2014-01-07	regulation of metaphase/anaphase transition of cell cycle	0.036063
pancreatic_cancer	1902578	2015-01-08	2015-01-07	single-organism localization	0.045983
pancreatic_cancer	1902579	2015-01-08	2015-01-07	multi-organism localization	0.025948
pancreatic_cancer	1902583	2014-01-18	2014-01-07	multi-organism intracellular transport	0.02913
pancreatic_cancer	1902583	2015-01-08	2015-01-07	multi-organism intracellular transport	0.025948
pancreatic_cancer	1902589	2014-01-18	2014-01-07	single-organism organelle organization	0.032772
pancreatic_cancer	1903047	2015-01-08	2015-01-07	mitotic cell cycle process	4.2618e-07
pancreatic_cancer	1903320	2015-01-08	2015-01-07	regulation of protein modification by small protein conjugation or removal	0.015661
pancreatic_cancer	1903321	2015-01-08	2015-01-07	negative regulation of protein modification by small protein conjugation or removal	0.013448
pancreatic_cancer	1903322	2015-01-08	2015-01-07	positive regulation of protein modification by small protein conjugation or removal	0.011355
pancreatic_cancer	1903561	2015-01-08	2015-01-07	extracellular vesicle	0.015661
pancreatic_cancer	2001235	2013-01-08	2013-01-05	positive regulation of apoptotic signaling pathway	0.046379

## Sheet: 3_MicroArrayDatasets_perDisease
Supplementary data 3: List of all multi-cohort analyses of diseases analyzed in this study with GEO datasets used
Disease studied		Datasets included in the Multi-Cohort analysis to derive gene signatures
diseaseName (MetaSignature)	uploadBatch	Dataset IDs	2	3	4	5	6	7	8	9	10	11	12	13	14	15	16	17	18	19	20	21	22	23	24	25	26
Acute Myeloid Leukemia	Charles Data	GSE2049	GSE2191
Acute Promyelocytic Leukemia	Charles Data	GSE995
Acute Rejection	Purvesh Data	affy	agilent
Adenocarcinoma of Lung	Charles Data	GSE1037	GSE1987	GSE2514
Adenoma	Charles Data	GSE4183	GSE8514
Alzheimer's Disease	Charles Data	GSE1297	GSE4226	GSE5281
Ankylosing Spondylitis	Francesco Autoimmune Diseases	GSE11886	GSE25101	GSE41038
Asthma	Charles Data	GSE4302	GSE473
Astrocytoma	Charles Data	GSE2223	GSE4290
B-cell Chronic Lymphocytic Leukemia	Charles Data	GSE3211	GSE60	GSE8835
Bacterial Infection	Charles Data	GSE3026	GSE3284	GSE4748
Bipolar Disorder	Charles Data	GSE12649	GSE12654	GSE5388	GSE5389	GSE7036
Breast Cancer	Charles Data	GSE1299	GSE1378	GSE1379	GSE2155	GSE2429	GSE3744	GSE4382
Cancer of the Stomach	Charles Data	GSE2685	GSE3438
Cardiomyopathy	Merged the following diseases: ('Cardiomyopathy_1','Cardiomyopathy_2')	GSE1869	GSE5406	GSE1145_GPL570	GSE1502	GSE17800	GSE1869	GSE2656	GSE29819	GSE3585	GSE3586	GSE36961	GSE4172	GSE42955	GSE5406	GSE9800
Cardiomyopathy_1	Charles Data	GSE1869	GSE5406
Cardiomyopathy_2	Francesco Autoimmune Diseases	GSE1145_GPL570	GSE1502	GSE17800	GSE1869	GSE2656	GSE29819	GSE3585	GSE3586	GSE36961	GSE4172	GSE42955	GSE5406	GSE9800
Cardiomyopathy, Dilated	Charles Data	GSE3585	GSE3586	GSE9800
Celiac Disease	Merged the following diseases: ('Celiac Disease_1','Celiac Disease_2')	E-TABM-733	GSE24287	GSE3365	GSE6731	GSE9686	M-EXP-1225	GSE11501	GSE20142	GSE20332	GSE4592
Celiac Disease_1	Purvesh Data	E-TABM-733	GSE24287	GSE3365	GSE6731	GSE9686	M-EXP-1225
Celiac Disease_2	Francesco Autoimmune Diseases	GSE11501	GSE20142	GSE20332	GSE4592
Chronic Myeloid Leukemia	Charles Data	GSE11889	GSE4170
Crohn's Disease	Merged the following diseases: (Crohn's Disease_1, Crohn's Disease_2)	GSE3365	GSE6731	GSE24287	GSE26305	GSE4183	GSE6731
Crohn's Disease_1	Charles Data	GSE6731
Crohn's Disease_2	Francesco Autoimmune Diseases	GSE24287	GSE26305	GSE4183	GSE6731
Dermatomyositis	Merged the following diseases: ('Dermatomyositis_1','Dermatomyositis_2')	GSE1551	GSE5370	GSE11971	GSE1551	GSE32245_GPL9258	GSE32245_GPL9551	GSE3307_GPL96	GSE46239	GSE48280	GSE5370
Dermatomyositis_1	Charles Data	GSE1551	GSE5370
Dermatomyositis_2	Francesco Autoimmune Diseases	GSE11971	GSE1551	GSE32245_GPL9258	GSE32245_GPL9551	GSE3307_GPL96	GSE46239	GSE48280	GSE5370
Discoid Lupus	Francesco Autoimmune Diseases	GSE52471
Down Syndrome	Charles Data	GSE10758	GSE5390
Duchenne Muscular Dystrophy	Charles Data	GSE1004	GSE1007	GSE465
Endometriosis	Merged the following diseases: ('Endometriosis_1','Endometriosis_2')	GSE6364	GSE7305	GSE11691	GSE12768	GSE25628	GSE35287	GSE47360	GSE5108	GSE6364	GSE7305	GSE7846
Endometriosis_1	Charles Data	GSE6364	GSE7305
Endometriosis_2	Francesco Autoimmune Diseases	GSE11691	GSE12768	GSE25628	GSE35287	GSE47360	GSE5108	GSE6364	GSE7305	GSE7846
Glaucoma	Charles Data	GSE2378	GSE9944
Glioblastoma	Charles Data	GSE2223	GSE4290
Glomerulonephritis	Francesco Autoimmune Diseases	GSE14795_GPL96	GSE35487	GSE35488
Guillain Barre Syndrome	Francesco Autoimmune Diseases	GSE31014
Hepatitis C	Purvesh Data	GSE14323	GSE2067	GSE20948	GSE37715	GSE38597
Human Immunodeficiency Virus	Charles Data	GSE2171	GSE2504	GSE6740
Human Rhinovirus	Purvesh Data	GSE11348	GSE17156	GSE38900
Huntington's Disease	Charles Data	GSE1751	GSE1767	GSE3790	GSE8762
Idiopathic Fibrosing Alveolitis	Merged the following diseases: ('Idiopathic Fibrosing Alveolitis_1','Idiopathic Fibrosing Alveolitis_2')	GSE10921	GSE1724	GSE2052	GSE10667	GSE15197	GSE17978	GSE21369	GSE24206	GSE38958
Idiopathic Fibrosing Alveolitis_2	Francesco Autoimmune Diseases	GSE10667	GSE15197	GSE17978	GSE21369	GSE24206	GSE38958
IgA Nephropathy	Francesco Autoimmune Diseases	GSE14795_GPL96	GSE35487	GSE35488	GSE35489_GPL14663	GSE35489_GPL96
Influenza	Merged the following diseases: ('Influenza_1','Influenza_2')	GSE17156	GSE20346	GSE34205	GSE389000	GSE40012	GSE42026	GSE52428	GSE6269-GPL570	GSE6269-GPL96	GSE17156	GSE32138	GSE32139	GSE34205	GSE38900	GSE42026	GSE6269
Influenza_1	Purvesh Data	GSE17156	GSE20346	GSE34205	GSE389000	GSE40012	GSE42026	GSE52428	GSE6269-GPL570	GSE6269-GPL96
Influenza_2	Purvesh Data	GSE17156	GSE32138	GSE32139	GSE34205	GSE38900	GSE42026	GSE6269
Ischemic Cardiomyopathy	Charles Data	GSE1145	GSE1869
Lichen Planus	Francesco Autoimmune Diseases	GSE38616	GSE52130	GSE58121
Lymphoma, Follicular	Charles Data	GSE3211	GSE60
Lymphoma, Large B-Cell, Diffuse	Charles Data	GSE3211	GSE60
Lymphoma, Malignant	Charles Data	GSE3211	GSE60
Malignant Melanoma	Charles Data	GSE3189	GSE4587
Mesothelioma	Purvesh Data	E-MTAB-47	GSE12345	GSE2549	Hoang
Meta-Virus	Purvesh Data	GEM14323	GEM2067	GEM20948	GEM37715	GEM38597	GSE13052	GSE17924	GSE25001	GSE25226
Multiple Sclerosis	Merged the following diseases: ('Multiple Sclerosis_1','Multiple Sclerosis_2')	E-MTAB-380	GSE16461	GSE17048	GSE17393	GSE19470	GSE21942	GSE23832	GSE26484	GSE32988	GSE13732	GSE17048	GSE17393	GSE21942	GSE23832	GSE26484	GSE27688	GSE32645	GSE38010	GSE41848	GSE41849	GSE41850	GSE43591
Multiple Sclerosis_1	Purvesh Data	E-MTAB-380	GSE16461	GSE17048	GSE17393	GSE19470	GSE21942	GSE23832	GSE26484	GSE32988
Multiple Sclerosis_2	Francesco Autoimmune Diseases	GSE13732	GSE17048	GSE17393	GSE21942	GSE23832	GSE26484	GSE27688	GSE32645	GSE38010	GSE41848	GSE41849	GSE41850	GSE43591
Myelodysplastic Syndrome	Charles Data	GSE2779	GSE4619
Myositis	Francesco Autoimmune Diseases	GSE11971	GSE1551	GSE3112	GSE32245_GPL9258	GSE32245_GPL9551	GSE39454	GSE46239	GSE48280	GSE5370
Non-small Cell Lung Cancer	Charles Data	Bhattacharjee	GSE10072	GSE1037	GSE11969	GSE19188	GSE2514	GSE4824	GSE7670	Shedden
Obesity	Charles Data	GSE2508	GSE2510	GSE474	GSE5109
Oligodendroglioma	Charles Data	GSE2223	GSE4290
Osteoarthritis	Charles Data	GSE1919	GSE3698
Ovarian Cancer	Purvesh Data	GSE10971	GSE14001	GSE18520	GSE19352	GSE25427	GSE26712	GSE6008
Pancreatic Cancer	Purvesh Data	E-EMBL-6	E-MEXP-1121	E-MEXP-950	GSE11838	GSE15471	GSE15550	GSE16515	GSE19650	Sourtherland
Papillary Carcinoma of the Thyroid	Charles Data	GSE3467	GSE3678
Polycystic Ovary Syndrome	Charles Data	GSE1615	GSE5090	GSE6798
Psoriasis	Merged the following diseases: ('Psoriasis_1','Psoriasis_2')	GSE13355	GSE14905	GSE26952	GSE32407	GSE40033	GSE47598	GSE52471	GSE55201	GSE57225	GSE13355	GSE14905	GSE2737	GSE6710
Psoriasis_1	Francesco Autoimmune Diseases	GSE13355	GSE14905	GSE26952	GSE32407	GSE40033	GSE47598	GSE52471	GSE55201	GSE57225
Psoriasis_2	Charles Data	GSE13355	GSE14905	GSE2737	GSE6710
Pulmonary Arterial Hypertension	Purvesh Data	GSE19617	GSE22356	GSE33463	GSE703
Respiratory Syncytial Virus	Purvesh Data	GSE17156	GSE32138	GSE32139	GSE34205	GSE38900	GSE42026
Rheumatoid Arthritis	Merged the following diseases: ('Rheumatoid Arthritis_1', 'Rheumatoid Arthritis_2','Rheumatoid Arthritis_3')	GSE1919	GSE3698	GSE10500	GSE12021	GSE13026	GSE15573	GSE21959	GSE24060	GSE29746	GSE10500	GSE12021_GPL96	GSE12021_GPL97	GSE1402	GSE15573	GSE17755	GSE1919	GSE21959	GSE29746	GSE45665	GSE4588	GSE55235	GSE55457	GSE7524
Rheumatoid Arthritis_1	Charles Data	GSE1919	GSE3698
Rheumatoid Arthritis_2	Purvesh Data	GSE10500	GSE12021	GSE13026	GSE15573	GSE21959	GSE24060	GSE29746
Rheumatoid Arthritis_3	Francesco Autoimmune Diseases	GSE10500	GSE12021_GPL96	GSE12021_GPL97	GSE1402	GSE15573	GSE17755	GSE1919	GSE21959	GSE29746	GSE45665	GSE4588	GSE55235	GSE55457	GSE7524
Sarcoidosis	Merged the following diseases: ('Sarcoidosis_1','Sarcoidosis_2')	GSE1907	GSE2657	GSE16538	GSE18781	GSE1907_GPL91	GSE19314	GSE2657	GSE32887	GSE37912
Sarcoidosis_1	Charles Data	GSE1907	GSE2657
Sarcoidosis_2	Francesco Autoimmune Diseases	GSE16538	GSE18781	GSE1907_GPL91	GSE19314	GSE2657	GSE32887	GSE37912
Schizophrenia	Charles Data	GSE12649	GSE12654	GSE4036
Scleroderma	Merged the following diseases: ('Scleroderma_1', 'Scleroderma_2')	GSE22356	GSE33463	GSE9285	GSE12493_GPL6480	GSE12493_GPL6848	GSE19617	GSE22356	GSE23741	GSE33463	GSE3886_GPL3038	GSE9285
Scleroderma_1	Francesco Autoimmune Diseases	GSE22356	GSE33463	GSE9285
Scleroderma_2	Purvesh Data	GSE12493_GPL6480	GSE12493_GPL6848	GSE19617	GSE22356	GSE23741	GSE33463	GSE3886_GPL3038	GSE9285
Senescence	Charles Data	GSE11750	GSE1572	GSE1786	GSE362	GSE674
Sickle Cell Anemia	Charles Data	GSE1849	GSE9877
Sjogren's Syndrome	Francesco Autoimmune Diseases	GSE40611
SLE_2	Francesco Autoimmune Diseases	GSE10325	GSE1057	GSE11907_GPL96	GSE11907_GPL97	GSE11909_GPL96	GSE11909_GPL97	GSE12374	GSE17755	GSE20864	GSE26975	GSE30153	GSE32591	GSE37356	GSE4588	GSE46923_GPL96	GSE46923_GPL97
SLE- Mouse	Winn SLE Analysis	3 strains- Kidney- gse32583	B6 Sle1a- gse22313	GSE12024_GPL75	MRL- Spleen- gse20735	NZB/W- Kidney- gse27045
SLE- WB and PBMC	Winn SLE Analysis	PBMC - GSE11909	PBMC - GSE17755	PBMC - GSE20864	PBMC - GSE8650	WB - GSE22098	WB - GSE39088	WB - GSE50635
Squamous Cell Carcinoma	Charles Data	GSE1987	GSE2503
Systemic Lupus Erythematosus	Winn SLE Analysis	GSE49454	B cells (EB transformed)- gse37573	B cells- gse30153	Kidney- gse32591	Monocytes- gse37356	Monocytes- gse38351	Neutrophils- gse26975	Neutrophils- gse27427	PBMCs- gse10325	PBMCs- gse11908gpl96	PBMCs- gse11908gpl97	PBMCs- gse11909gpl96	PBMCs- gse11909gpl97	PBMCs- gse8650	Skin- gse52471	Whole blood- gse17755	Whole blood- gse20864	Whole blood- gse22098	Whole blood- gse39088	Whole blood- gse50635	Whole blood- gse51997
Tobacco Exposure	Purvesh Data	GSE10072	GSE11952	GSE17913	GSE19027	GSE19667	GSE5056	GSE7895	GSE994
Type 1 Diabetes	Merged the following diseases: ('Type 1 Diabetes_1','Type 1 Diabetes_2','Type 1 Diabetes_3')	GSE10586	GSE9006	E-MEXP-1140	E-TABM-666	GSE10586	GSE24147	GSE29142	GSE33440	GSE33440_2	GSE9006	GSE9006_2	GSE17635	GSE29142	GSE30208	GSE30209	GSE30210	GSE33440	GSE44314	GSE9006_GPL96	GSE9006_GPL97
Type 1 Diabetes_1	Charles Data	GSE10586	GSE9006
Type 1 Diabetes_3	Francesco Autoimmune Diseases	GSE17635	GSE29142	GSE30208	GSE30209	GSE30210	GSE33440	GSE44314	GSE9006_GPL96	GSE9006_GPL97
Type 2 Diabetes	Charles Data	GSE121	GSE9006
Ulcerative Colitis	Merged the following diseases: ('Ulcerative Colitis_1','Ulcerative Colitis_2','Ulcerative Colitis_3')	GSE3365	GSE6731	E-MEXP-2083	E-TABM-734	GSE10191	GSE14580	GSE22619	GSE24287	GSE3365	GSE37283	GSE6731	GSE9452	GSE9686	GSE10616	GSE1152_GPL96	GSE1152_GPL97	GSE13367	GSE22619	GSE24287	GSE2461	GSE3365	GSE36807	GSE37283	GSE38713	GSE6731	GSE9686
Ulcerative Colitis_1	Charles Data	GSE3365	GSE6731
Ulcerative Colitis_2	Purvesh Data	E-MEXP-2083	E-TABM-734	GSE10191	GSE14580	GSE22619	GSE24287	GSE3365	GSE37283	GSE6731	GSE9452	GSE9686
Ulcerative Colitis_3	Francesco Autoimmune Diseases	GSE10616	GSE1152_GPL96	GSE1152_GPL97	GSE13367	GSE22619	GSE24287	GSE2461	GSE3365	GSE36807	GSE37283	GSE38713	GSE6731	GSE9686
Uterine Leiomyoma	Charles Data	GSE2724	GSE2725	GSE593
Wegener's Granulomatosis	Francesco Autoimmune Diseases	GSE18885
